# Supplementary material for: Clinical Translational Potential in Skin Wound Regeneration for Adipose-Derived, Blood-Derived, and Cellulose Materials: Cells, Exosomes, and Hydrogels
Source: Biomolecules. 2020 Sep 27;10(10):1373. doi: 10.3390/biom10101373 (PMC7650547; doi:10.3390/biom10101373)
Supplement: Supplementary file 1 [file biomolecules-10-01373-s001.zip]

Archive with 3 entries (2 files):
- Supplementary materials/
- Supplementary materials/biomolecules-937132-final-supplementary materials.pdf
- Supplementary materials/biomolecules-937132-supplementary excel.xlsx
