# Supplementary material for: Clinical Translational Potential in Skin Wound Regeneration for Adipose-Derived, Blood-Derived, and Cellulose Materials: Cells, Exosomes, and Hydrogels
Source: Biomolecules. 2020 Sep 27;10(10):1373. doi: 10.3390/biom10101373 (PMC7650547; doi:10.3390/biom10101373)
Supplement: Supplementary file 1 [file biomolecules-10-01373-s001.zip › Supplementary materials/biomolecules-937132-supplementary excel.xlsx]

## Sheet: Sheet1
Accession	Description	Score	Coverage	# Proteins	# Unique Peptides	# Peptides	# PSMs	(128+129)/(130+131)	(128+129)/(130+131) Count	(128+129)/(130+131) Variability [%]	128/(130+131)	128/(130+131) Count	128/(130+131) Variability [%]	129/(130+131)	129/(130+131) Count	129/(130+131) Variability [%]	130/(130+131)	130/(130+131) Count	130/(130+131) Variability [%]	131/(130+131)	131/(130+131) Count	131/(130+131) Variability [%]	# AAs	MW [kDa]	calc. pI
H7C5Q2	Acyl-coenzyme A thioesterase 9, mitochondrial (Fragment) OS=Homo sapiens GN=ACOT9 PE=1 SV=1 - [H7C5Q2_HUMAN]	34.0865	2.27	2	1	1	4	29.6671	3	10.9528	30.7307	3	4.57729	29.1993	3	16.9245				1.66142	3	0	264	30.0282	7.45947
M0QZR8	DNA polymerase OS=Homo sapiens GN=POLD1 PE=1 SV=1 - [M0QZR8_HUMAN]	126.994	1.49	46	3	3	24	23.7761	1		24.8169	1		23.2281	1					1.66142	1		1009	111.614	7.6792
E7ENN3	Nesprin-1 OS=Homo sapiens GN=SYNE1 PE=1 SV=2 - [E7ENN3_HUMAN]	75.6848	0.14	11	1	2	11	19.0023	8	15.3019	22.3105	9	16.5025	18.262	9	27.3916	0.701129	2	18.5635	1.66142	9	0	8392	964.241	5.5415
P12035	Keratin, type II cytoskeletal 3 OS=Homo sapiens GN=KRT3 PE=1 SV=3 - [K2C3_HUMAN]	341.531	3.03	23	1	2	22	13.4363	12	36.8354	13.5025	12	31.7166	13.4871	12	42.0954	0.366634	4	33.7571	1.66142	12	0	628	64.3776	6.48096
P80748	Ig lambda chain V-III region LOI OS=Homo sapiens PE=1 SV=1 - [LV302_HUMAN]	362.809	21.62	3	2	2	19	12.454	19	78.0832	12.8362	19	82.0418	12.5214	19	88.0216	0.836747	9	41.6849	1.65962	19	0.160673	111	11.9278	5.08447
A0A075B6K8	Ig lambda-1 chain C regions (Fragment) OS=Homo sapiens GN=IGLC1 PE=4 SV=1 - [A0A075B6K8_HUMAN]	27540.6	92.45	2	1	8	808	10.4963	1		11.2392	1		9.99412	1		0.101584	1		1.59398	1		106	11.3936	7.86963
E7EUS2	Coiled-coil domain-containing protein 110 OS=Homo sapiens GN=CCDC110 PE=4 SV=1 - [E7EUS2_HUMAN]	44.11	0.96	1	1	1	3	9.02607	3	180.293	9.29118	3	178.65	8.93745	3	181.871	0.463355	2	56.7135	1.44599	3	20.8099	836	96.8934	6.20166
P01625	Ig kappa chain V-IV region Len OS=Homo sapiens PE=1 SV=2 - [KV402_HUMAN]	1805.43	42.11	4	4	4	64	8.16854	56	236.409	8.747	56	253.384	7.93252	56	252.779	0.818582	37	65.3569	1.43526	55	21.952	114	12.6322	7.92822
Q5STZ8	ATP-binding cassette sub-family F member 1 (Fragment) OS=Homo sapiens GN=ABCF1 PE=1 SV=4 - [Q5STZ8_HUMAN]	21.85	3.24	2	1	1	1	7.91066	1		7.96772	1		7.99397	1					1.66142	1		340	38.3526	5.87158
F8W9U3	Alpha/beta hydrolase domain-containing protein 14B OS=Homo sapiens GN=ABHD14B PE=1 SV=1 - [F8W9U3_HUMAN]	162.13	2.4	3	1	1	24	7.80141	24	205.215	7.90918	24	219.668	7.83609	24	192.362	0.745046	13	28.3028	1.42975	24	22.5431	208	22.3666	6.52197
I3L0J9	Pre-mRNA-processing-splicing factor 8 (Fragment) OS=Homo sapiens GN=PRPF8 PE=1 SV=3 - [I3L0J9_HUMAN]	55.1217	0.69	2	1	1	6	7.76544	6	84.5251	8.72452	6	86.6607	7.01731	6	81.754	1.09235	5	2.27244	0.938785	6	6.17273	1013	119.722	9.26123
A0A087WV47	Ig gamma-1 chain C region OS=Homo sapiens GN=IGHG1 PE=1 SV=1 - [A0A087WV47_HUMAN]	37036.5	53.43	7	1	23	1134	7.38812	11	25.5926	7.66449	11	26.8826	7.38494	11	33.1917	0.396851	9	43.1989	1.42621	11	12.2866	466	51.1215	7.54736
A0A075B6K9	Ig lambda-2 chain C regions (Fragment) OS=Homo sapiens GN=IGLC2 PE=4 SV=1 - [A0A075B6K9_HUMAN]	46084.1	88.68	5	2	7	1249	7.24598	200	206.734	8.09055	209	204.984	8.01495	208	191.124	0.836079	123	28.3421	1.3666	211	29.5803	106	11.3395	7.23975
P02656	Apolipoprotein C-III OS=Homo sapiens GN=APOC3 PE=1 SV=1 - [APOC3_HUMAN]	2401.9	34.34	2	3	3	70	6.47706	69	137.406	6.92473	69	119.848	5.89867	69	136.574	0.780109	55	32.1542	1.1795	69	21.6747	99	10.8455	5.41455
Q96CV9	Optineurin OS=Homo sapiens GN=OPTN PE=1 SV=2 - [OPTN_HUMAN]	546.083	2.08	14	1	2	78	6.40283	58	124.318	6.55155	58	114.375	6.45404	58	113.513	0.75152	41	41.133	1.27697	58	26.9597	577	65.8802	5.23682
A0A087WVB6	Eukaryotic translation initiation factor 2D (Fragment) OS=Homo sapiens GN=EIF2D PE=4 SV=1 - [A0A087WVB6_HUMAN]	89.9187	7.58	2	1	1	15	6.36741	15	43.5208	7.32918	15	37.9672	5.40061	15	50.5066	0.566551	14	70.4654	1.28685	15	24.9069	66	7.44968	7.79639
P01859	Ig gamma-2 chain C region OS=Homo sapiens GN=IGHG2 PE=1 SV=2 - [IGHG2_HUMAN]	23348.2	55.21	3	7	16	812	6.17575	167	247.321	6.8487	179	306.261	6.53079	177	246.374	0.748994	105	38.7892	1.46188	187	19.1416	326	35.8778	7.59131
H0YLI6	Isocitrate dehydrogenase [NAD] subunit alpha, mitochondrial (Fragment) OS=Homo sapiens GN=IDH3A PE=1 SV=1 - [H0YLI6_HUMAN]	920.54	4.48	1	1	1	38	6.15369	33	87.3745	6.69402	33	82.8031	5.76305	33	86.2128	0.823586	22	25.455	1.22685	33	35.4536	134	14.7997	8.104
P02768	Serum albumin OS=Homo sapiens GN=ALB PE=1 SV=2 - [ALBU_HUMAN]	593821	86.21	28	84	84	17252	5.71673	12358	132.945	5.91463	12727	138.039	5.98314	12655	142.728	0.782226	8334	42.7394	1.32977	12686	33.9329	609	69.3215	6.27783
P01703	Ig lambda chain V-I region NEWM OS=Homo sapiens PE=1 SV=1 - [LV105_HUMAN]	938.66	23.3	1	2	2	29	5.60193	8	66.8032	5.80383	8	77.1841	5.60837	8	74.3845	0.692814	7	38.1839	1.24707	8	16.9056	103	10.8975	9.29053
A0A087X130	Ig kappa chain C region OS=Homo sapiens GN=IGKC PE=4 SV=1 - [A0A087X130_HUMAN]	34839.5	42.86	10	1	7	851	5.54507	14	48.3974	5.73526	14	47.84	5.46504	14	48.8836	0.459329	12	37.823	1.36276	14	12.4742	231	25.1204	6.31592
S4R3T0	Uncharacterized protein OS=Homo sapiens PE=4 SV=1 - [S4R3T0_HUMAN]	28.3	13.33	3	1	1	1	5.27241	1		4.73199	1		5.85916	1					1.66142	1		60	6.65532	4.64014
P01009	Alpha-1-antitrypsin OS=Homo sapiens GN=SERPINA1 PE=1 SV=3 - [A1AT_HUMAN]	41975.1	60.77	9	22	31	1542	5.07039	1203	171.5	5.54693	1250	201.171	5.20082	1252	188.453	0.782055	863	29.2947	1.25794	1259	28.805	418	46.707	5.59229
P02652	Apolipoprotein A-II OS=Homo sapiens GN=APOA2 PE=1 SV=1 - [APOA2_HUMAN]	11918.5	74	6	10	10	328	4.85106	268	149.106	5.27788	274	161.303	4.95952	274	154.584	0.794621	194	35.3574	1.26459	273	29.978	100	11.1679	6.62451
P02787	Serotransferrin OS=Homo sapiens GN=TF PE=1 SV=3 - [TRFE_HUMAN]	65276.1	72.78	38	54	54	2072	4.79735	1772	224.666	5.02483	1808	244.593	5.03649	1802	232.686	0.845394	1196	31.3994	1.27166	1807	36.2085	698	77.0136	7.12256
P02647	Apolipoprotein A-I OS=Homo sapiens GN=APOA1 PE=1 SV=1 - [APOA1_HUMAN]	42267.4	76.4	45	26	27	1313	4.74038	881	204.02	5.21512	921	246.964	4.93854	926	246.691	0.822592	642	29.9368	1.24189	950	32.2317	267	30.7589	5.75732
Q9Y4G6	Talin-2 OS=Homo sapiens GN=TLN2 PE=1 SV=4 - [TLN2_HUMAN]	1507.18	5.35	5	1	13	84	4.57125	1		4.44343	1		4.76705	1					1.66142	1		2542	271.443	5.56689
A0A075B7E8	Protein IGHV3OR16-13 (Fragment) OS=Homo sapiens GN=IGHV3OR16-13 PE=4 SV=1 - [A0A075B7E8_HUMAN]	44.2758	5.98	1	1	1	8	4.54547	8	19.0404	4.80932	8	21.8641	4.48565	8	15.5729	0.710195	8	20.3262	1.18862	8	8.24306	117	12.8953	8.30908
A0A087X1C7	Ig gamma-1 chain C region OS=Homo sapiens GN=IGHG1 PE=1 SV=1 - [A0A087X1C7_HUMAN]	35255.9	49.35	12	1	21	1067	4.47123	3	17.6903	4.58493	3	19.6504	4.44352	3	15.8186	0.767386	3	7.8603	1.15199	3	3.34337	462	50.4565	8.44092
H0YGQ5	Armadillo repeat-containing protein 6 (Fragment) OS=Homo sapiens GN=ARMC6 PE=1 SV=1 - [H0YGQ5_HUMAN]	30.53	6.57	1	1	1	1	4.27082	1		6.22187	1		2.55235	1					1.66142	1		137	13.721	7.84033
P02775	Platelet basic protein OS=Homo sapiens GN=PPBP PE=1 SV=3 - [CXCL7_HUMAN]	5298.07	45.31	1	7	7	169	4.19972	158	101.457	4.33815	158	110.974	3.97472	158	98.8243	0.836153	132	27.693	1.15518	155	19.6864	128	13.8854	8.79248
P02671	Fibrinogen alpha chain OS=Homo sapiens GN=FGA PE=1 SV=2 - [FIBA_HUMAN]	25533.2	40.53	25	32	32	827	4.11764	750	151.155	4.43296	763	153.528	4.06562	763	162.086	0.822448	582	29.5727	1.19148	763	23.8477	866	94.9144	6.01123
P02763	Alpha-1-acid glycoprotein 1 OS=Homo sapiens GN=ORM1 PE=1 SV=1 - [A1AG1_HUMAN]	9126.26	44.78	1	5	8	247	4.05229	186	126.357	4.1131	186	120.41	4.09535	186	139.679	0.845589	150	33.7382	1.16156	186	25.9334	201	23.4968	5.021
E7EPG1	Multimerin-1 OS=Homo sapiens GN=MMRN1 PE=4 SV=1 - [E7EPG1_HUMAN]	212.87	1.34	2	1	1	5	3.91593	5	27.9905	4.08651	5	28.5406	3.66541	5	11.4351	0.804698	5	33.9586	1.12722	5	14.9211	970	110.683	7.02002
P02679	Fibrinogen gamma chain OS=Homo sapiens GN=FGG PE=1 SV=3 - [FIBG_HUMAN]	10884.5	56.73	3	13	23	370	3.91518	210	147.25	4.22757	212	143.834	3.78411	212	153.489	0.82064	162	26.9841	1.19392	212	24.4069	453	51.4789	5.61768
P01011	Alpha-1-antichymotrypsin OS=Homo sapiens GN=SERPINA3 PE=1 SV=2 - [AACT_HUMAN]	14280.8	48.23	8	21	21	431	3.7112	398	124.408	3.83382	399	123.244	3.56994	399	128.314	0.851521	338	30.7592	1.13029	394	19.5099	423	47.6205	5.51611
P00738	Haptoglobin OS=Homo sapiens GN=HP PE=1 SV=1 - [HPT_HUMAN]	32527.4	66.26	13	14	28	1232	3.64592	603	285.804	3.80319	609	286.281	3.61351	609	301.144	0.91556	443	23.4241	1.13761	605	26.3086	406	45.1766	6.58057
A0A096LPE2	Protein SAA2-SAA4 OS=Homo sapiens GN=SAA2-SAA4 PE=4 SV=1 - [A0A096LPE2_HUMAN]	1940.62	24.04	8	5	5	69	3.64381	68	116.736	3.96662	69	114.042	3.54264	69	115.205	0.86109	62	28.6406	1.10294	69	18.5581	208	23.3384	8.98291
P02042	Hemoglobin subunit delta OS=Homo sapiens GN=HBD PE=1 SV=2 - [HBD_HUMAN]	1682.53	44.9	8	1	5	51	3.63418	4	12.2363	3.85359	4	15.3475	3.49476	4	9.2798	0.6799	4	17.7611	1.20978	4	5.86628	147	16.0453	8.04541
C9JPQ9	Fibrinogen gamma chain (Fragment) OS=Homo sapiens GN=FGG PE=1 SV=1 - [C9JPQ9_HUMAN]	3574.43	74.79	2	1	11	162	3.51666	8	56.6863	3.7491	8	57.2936	3.36179	8	56.0862	0.737263	8	17.8404	1.17081	8	7.94712	119	13.5378	7.1958
P01876	Ig alpha-1 chain C region OS=Homo sapiens GN=IGHA1 PE=1 SV=2 - [IGHA1_HUMAN]	18330.6	69.12	5	6	16	679	3.48994	154	264.817	3.67422	158	285.568	3.60106	158	311.551	0.881783	103	31.9265	1.24005	156	39.7516	353	37.6306	6.50732
C9JQI7	Transmembrane protein 232 OS=Homo sapiens GN=TMEM232 PE=2 SV=2 - [TM232_HUMAN]	52.84	1.67	1	1	1	4	3.44365	1		3.82297	1		3.15438	1		0.706904	1		1.19214	1		657	76.4044	8.06006
P0C0L4	Complement C4-A OS=Homo sapiens GN=C4A PE=1 SV=2 - [CO4A_HUMAN]	26434.5	45.41	4	3	61	832	3.42316	27	38.3072	3.42823	27	35.3639	3.50031	27	44.566	0.777857	27	39.9856	1.14503	27	14.6346	1744	192.664	7.07861
B4DQI1	Complement C2b fragment OS=Homo sapiens GN=C2 PE=2 SV=1 - [B4DQI1_HUMAN]	1002.56	12.45	4	2	5	45	3.40476	10	50.2906	3.56823	10	56.2046	3.31297	10	53.817	0.908704	10	19.1952	1.05639	10	10.0961	506	56.4305	7.84033
A0A087X1V9	Protein IGKV2-28 OS=Homo sapiens GN=IGKV2-28 PE=4 SV=1 - [A0A087X1V9_HUMAN]	2348.23	36.27	10	1	2	67	3.30546	31	178.573	3.73519	31	215.108	2.96753	31	203.027	0.88815	27	15.6038	1.11988	30	14.4806	102	11.0364	5.23682
Q9C0G6	Dynein heavy chain 6, axonemal OS=Homo sapiens GN=DNAH6 PE=1 SV=3 - [DYH6_HUMAN]	32.8553	0.24	7	1	2	3	3.29792	1		4.02424	1		2.68749	1		1.05859	1		0.95867	1		4158	475.679	5.99854
Q5VY30	Retinol binding protein 4, plasma, isoform CRA_b OS=Homo sapiens GN=RBP4 PE=1 SV=2 - [Q5VY30_HUMAN]	1195.79	17.59	2	3	3	33	3.23685	33	36.1259	3.25038	33	38.2077	3.19378	33	49.2819	0.844891	32	17.1931	1.10074	33	8.92799	199	22.9591	6.0874
P04220	Ig mu heavy chain disease protein OS=Homo sapiens PE=1 SV=1 - [MUCB_HUMAN]	10481.2	46.29	1	1	14	421	3.2185	17	95.6888	3.12467	17	89.1012	2.95612	17	84.0685	0.98396	12	34.0365	1.125	17	38.5284	391	43.0303	5.23682
K7ERI9	Truncated apolipoprotein C-I (Fragment) OS=Homo sapiens GN=APOC1 PE=4 SV=1 - [K7ERI9_HUMAN]	1253.01	35.06	6	4	4	76	3.21638	75	92.7369	3.37239	75	90.1945	3.04479	75	94.8232	0.873868	68	30.4446	1.09742	75	15.1946	77	8.64167	6.7124
A0A087WWY0	Apolipoprotein(a) OS=Homo sapiens GN=LPA PE=4 SV=1 - [A0A087WWY0_HUMAN]	467.281	8.76	2	1	1	24	3.19773	24	57.1341	3.38265	24	47.6542	3.21206	24	51.1138	0.931408	23	29.5398	1.05699	24	18.9943	571	62.5133	5.73193
Q13535	Serine/threonine-protein kinase ATR OS=Homo sapiens GN=ATR PE=1 SV=3 - [ATR_HUMAN]	23.56	0.83	1	1	1	3	3.18406	1		2.84621	1		3.54894	1		0.438339	1		1.37043	1		2644	301.172	7.43018
E9PHK0	Tetranectin OS=Homo sapiens GN=CLEC3B PE=4 SV=1 - [E9PHK0_HUMAN]	336.502	15	2	2	2	9	3.15668	9	48.3792	2.95244	9	52.2857	3.3984	9	57.2795	0.777543	8	25.2753	1.17306	9	11.6613	160	17.7827	5.04639
P19652	Alpha-1-acid glycoprotein 2 OS=Homo sapiens GN=ORM2 PE=1 SV=2 - [A1AG2_HUMAN]	3638.83	36.32	1	4	7	111	3.09952	69	120.208	3.10242	69	127.029	2.96706	69	114.562	0.832671	47	27.2622	1.17819	69	31.7789	201	23.5876	5.10986
P02790	Hemopexin OS=Homo sapiens GN=HPX PE=1 SV=2 - [HEMO_HUMAN]	21830.4	52.16	12	24	24	682	3.04791	657	163.553	3.21617	660	169.34	3.00488	660	170.652	0.91531	529	25.0358	1.1148	654	21.6807	462	51.6433	7.02002
C9JFR7	Cytochrome c (Fragment) OS=Homo sapiens GN=CYCS PE=1 SV=1 - [C9JFR7_HUMAN]	138.299	24.75	2	2	2	4	3.04588	4	26.0298	3.07796	4	25.1857	3.06693	4	26.7653	0.904385	4	17.9795	1.05666	4	9.82364	101	11.326	9.65674
Q9BZG2	Testicular acid phosphatase OS=Homo sapiens GN=ACPT PE=1 SV=1 - [PPAT_HUMAN]	49.81	1.41	1	1	1	5	3.01814	5	11.9351	3.20586	5	17.3104	2.89754	5	11.874	0.765173	5	17.122	1.15345	5	8.16559	426	46.0603	8.20654
P02749	Beta-2-glycoprotein 1 OS=Homo sapiens GN=APOH PE=1 SV=3 - [APOH_HUMAN]	8028.32	41.16	4	10	10	246	3.00899	234	119.16	2.93639	234	120.354	2.99614	234	119.818	0.861544	199	30.5308	1.12842	229	20.2703	345	38.2727	7.97217
A0A087WYC5	Ig gamma-1 chain C region OS=Homo sapiens GN=IGHG1 PE=1 SV=1 - [A0A087WYC5_HUMAN]	36267	52	8	2	22	1089	2.99844	23	155.478	2.90025	23	173.11	3.07475	23	159.67	0.822839	23	16.3257	1.11517	23	8.60204	475	52.3929	8.20654
P04196	Histidine-rich glycoprotein OS=Homo sapiens GN=HRG PE=1 SV=1 - [HRG_HUMAN]	4635.6	15.05	1	7	7	132	2.99185	131	174.327	3.08449	131	176.26	2.76832	131	176.309	0.876474	107	28.0439	1.12573	131	20.6071	525	59.5409	7.50342
B4E1Z4	Uncharacterized protein OS=Homo sapiens PE=2 SV=1 - [B4E1Z4_HUMAN]	9794.51	22.67	7	24	27	326	2.94547	300	137.61	3.11536	300	138.444	2.87862	300	137.98	0.877511	261	21.94	1.10585	299	15.8076	1266	140.853	7.18115
P08185	Corticosteroid-binding globulin OS=Homo sapiens GN=SERPINA6 PE=1 SV=1 - [CBG_HUMAN]	603.812	26.67	3	8	8	32	2.94258	32	138.589	3.08203	32	141.363	2.86499	32	126.454	0.876194	32	23.9726	1.07964	32	11.6985	405	45.1119	6.03662
P01024	Complement C3 OS=Homo sapiens GN=C3 PE=1 SV=2 - [CO3_HUMAN]	87085.3	73.78	7	112	112	2623	2.93594	2506	141.29	3.01892	2517	142.448	2.91765	2516	146.595	0.874404	2126	27.1132	1.12542	2501	19.2603	1663	187.03	6.40479
Q5T7N0	60S ribosomal protein L5 (Fragment) OS=Homo sapiens GN=RPL5 PE=1 SV=2 - [Q5T7N0_HUMAN]	54.8296	4.62	2	1	1	9	2.92966	9	133.624	3.04749	9	126.779	2.87172	9	118.969	0.776108	9	31.8215	1.14619	9	14.3517	130	14.1052	7.78174
P02765	Alpha-2-HS-glycoprotein OS=Homo sapiens GN=AHSG PE=1 SV=1 - [FETUA_HUMAN]	11090.4	42.23	2	10	10	336	2.92741	298	131.759	3.10483	298	140.27	2.85725	298	128.89	0.979025	252	30.4247	1.10121	292	26.1242	367	39.2997	5.71924
P01023	Alpha-2-macroglobulin OS=Homo sapiens GN=A2M PE=1 SV=3 - [A2MG_HUMAN]	56325	64.38	23	66	73	1855	2.89307	1580	159.544	2.96748	1581	159.052	2.85035	1581	160.459	0.903787	1328	25.4983	1.1025	1577	19.4365	1474	163.188	6.45557
P08514	Integrin alpha-IIb OS=Homo sapiens GN=ITGA2B PE=1 SV=3 - [ITA2B_HUMAN]	59.34	0.58	1	1	1	7	2.88288	7	36.5085	3.11701	7	23.8726	2.71732	7	48.7543	0.839839	7	11.5752	1.10389	7	5.50664	1039	113.306	5.37646
P01596	Ig kappa chain V-I region CAR OS=Homo sapiens PE=1 SV=1 - [KV104_HUMAN]	1662.07	21.5	1	2	2	42	2.84807	41	414.739	2.98686	41	447.234	2.75627	41	417.971	0.877086	36	20.0232	1.10034	41	15.548	107	11.6963	9.40771
P04004	Vitronectin OS=Homo sapiens GN=VTN PE=1 SV=1 - [VTNC_HUMAN]	4699.09	28.87	4	11	11	157	2.74702	149	132.319	2.82294	149	133.104	2.67403	149	131.371	0.859985	127	25.7227	1.12426	149	18.075	478	54.2712	5.79541
P05546	Heparin cofactor 2 OS=Homo sapiens GN=SERPIND1 PE=1 SV=3 - [HEP2_HUMAN]	3850.87	28.66	1	12	12	146	2.71245	141	94.5665	3.02645	144	97.9151	2.73127	144	92.5849	0.876815	131	26.3888	1.09306	144	16.2269	499	57.0342	6.90283
A0A075B7B8	Protein IGHV3OR16-12 (Fragment) OS=Homo sapiens GN=IGHV3OR16-12 PE=4 SV=1 - [A0A075B7B8_HUMAN]	256.59	9.4	1	1	1	11	2.7009	11	26.8758	2.90454	11	25.2467	2.60239	11	26.0094	0.8637	11	15.358	1.08805	11	7.46548	117	12.8663	6.50732
P02675	Fibrinogen beta chain OS=Homo sapiens GN=FGB PE=1 SV=2 - [FIBB_HUMAN]	12904.6	58.45	2	25	25	406	2.69041	390	110.232	2.84222	391	109.511	2.65889	391	112.11	0.81069	325	25.6929	1.16553	393	16.2005	491	55.8923	8.26514
P00450	Ceruloplasmin OS=Homo sapiens GN=CP PE=1 SV=1 - [CERU_HUMAN]	24719.2	37.84	5	36	36	701	2.68727	686	113.956	2.81195	686	112.678	2.55529	686	117.796	0.907124	603	28.0197	1.08713	686	19.2723	1065	122.128	5.71924
P54727	UV excision repair protein RAD23 homolog B OS=Homo sapiens GN=RAD23B PE=1 SV=1 - [RD23B_HUMAN]	45.25	5.87	1	2	2	7	2.65682	6	48.592	2.91804	6	48.6915	2.46246	6	48.49	0.806489	5	16.8335	1.13763	6	9.66164	409	43.1446	4.84326
P01877	Ig alpha-2 chain C region OS=Homo sapiens GN=IGHA2 PE=1 SV=3 - [IGHA2_HUMAN]	12234.8	37.06	6	1	11	519	2.64281	22	28.9491	2.63382	22	31.1243	2.6846	22	29.803	0.836182	20	7.86654	1.11079	22	5.84366	340	36.503	6.1001
P05090	Apolipoprotein D OS=Homo sapiens GN=APOD PE=1 SV=1 - [APOD_HUMAN]	726.235	18.52	3	4	4	21	2.63619	21	71.2067	2.68463	21	71.764	2.63693	21	80.6819	0.931909	21	17.9475	1.04277	21	10.9827	189	21.2618	5.14795
P01042	Kininogen-1 OS=Homo sapiens GN=KNG1 PE=1 SV=2 - [KNG1_HUMAN]	6498.32	28.11	1	18	18	219	2.6279	199	123.539	2.72241	199	120.809	2.72192	199	124.819	0.854537	171	23.6637	1.13351	199	18.0751	644	71.9122	6.81494
A6NNI4	Tetraspanin OS=Homo sapiens GN=CD9 PE=1 SV=1 - [A6NNI4_HUMAN]	46.45	6.29	3	1	1	2	2.62702	2	7.62108	2.73366	2	6.85832	2.5741	2	8.36562	0.945222	2	8.85472	1.03213	2	5.37868	159	17.752	6.29053
P07195	L-lactate dehydrogenase B chain OS=Homo sapiens GN=LDHB PE=1 SV=2 - [LDHB_HUMAN]	1497.36	10.78	11	2	3	37	2.56367	30	58.8114	2.5894	30	54.5014	2.55948	30	62.6556	0.896089	30	18.9382	1.06654	30	10.9001	334	36.6151	6.04932
K7ES69	Calponin-2 OS=Homo sapiens GN=CNN2 PE=1 SV=1 - [K7ES69_HUMAN]	23.31	11.49	5	1	1	1	2.56346	1		2.54598	1		2.6235	1		1.04305	1		0.968985	1		148	16.4873	9.0415
A0A087WYR4	Immunoglobulin lambda-like polypeptide 5 OS=Homo sapiens GN=IGLL5 PE=4 SV=1 - [A0A087WYR4_HUMAN]	28383.3	46.81	12	2	9	849	2.56319	41	142.604	2.73673	41	160.505	2.44779	41	124.595	0.903904	35	13.7744	1.10127	40	10.3062	235	24.8151	7.7085
P04003	C4b-binding protein alpha chain OS=Homo sapiens GN=C4BPA PE=1 SV=2 - [C4BPA_HUMAN]	2199.13	21.61	3	11	11	103	2.5602	103	85.4851	2.75863	103	78.7114	2.4922	103	89.8835	0.831897	97	24.0115	1.12366	103	12.7977	597	66.9894	7.29834
P02766	Transthyretin OS=Homo sapiens GN=TTR PE=1 SV=1 - [TTHY_HUMAN]	3533.3	57.14	4	8	8	122	2.55796	113	79.8302	2.80378	113	82.3555	2.41832	113	90.3201	0.92196	110	23.0116	1.05517	112	12.7748	147	15.877	5.75732
P01717	Ig lambda chain V-IV region Hil OS=Homo sapiens PE=1 SV=1 - [LV403_HUMAN]	137.42	17.76	1	1	1	3	2.50416	3	2.59713	2.29882	3	15.0417	2.49771	3	18.2113	1.14067	3	5.48067	0.904176	3	4.75026	107	11.5096	6.50732
F5GXS0	Complement C4-B OS=Homo sapiens GN=C4B PE=4 SV=1 - [F5GXS0_HUMAN]	26896	47.76	5	5	63	845	2.4929	40	143.399	2.52045	40	143.848	2.53384	40	138.78	0.835358	38	28.309	1.11393	40	13.5242	1698	187.552	7.32764
P08697	Alpha-2-antiplasmin OS=Homo sapiens GN=SERPINF2 PE=1 SV=3 - [A2AP_HUMAN]	2283.89	22.61	3	7	7	74	2.4604	74	97.7002	2.46133	74	89.9166	2.38097	74	89.8189	0.826486	74	20.6799	1.11275	74	10.5025	491	54.5311	6.29053
A0A087WYE1	Ig gamma-1 chain C region OS=Homo sapiens GN=IGHG1 PE=1 SV=1 - [A0A087WYE1_HUMAN]	35290.1	48	4	1	20	1063	2.45591	3	21.1293	2.57508	3	15.817	2.38861	3	26.2929	0.932958	3	8.96872	1.04207	3	5.07789	475	52.0769	7.54736
P07602	Prosaposin OS=Homo sapiens GN=PSAP PE=1 SV=2 - [SAP_HUMAN]	38.6	2.86	3	1	1	1	2.42102	1		2.56115	1		2.33387	1		1.68268	1		0.544361	1		524	58.0739	5.17334
J3QT52	Receptor-type tyrosine-protein phosphatase beta OS=Homo sapiens GN=PTPRB PE=4 SV=2 - [J3QT52_HUMAN]	27.9	1.09	3	1	1	1	2.3521	1		2.09655	1		2.62713	1		0.916984	1		1.05267	1		919	102.424	8.38232
P04217	Alpha-1B-glycoprotein OS=Homo sapiens GN=A1BG PE=1 SV=4 - [A1BG_HUMAN]	5711.72	30.51	2	11	11	201	2.31946	195	62.5989	2.41251	195	65.9885	2.28134	195	69.5887	0.883045	184	21.3346	1.08437	195	13.145	495	54.2195	5.85889
P01611	Ig kappa chain V-I region Wes OS=Homo sapiens PE=1 SV=1 - [KV119_HUMAN]	1283.05	22.22	7	1	2	75	2.31353	13	32.9616	2.50603	13	21.8523	2.32712	13	39.5168	0.878609	13	31.1203	1.07815	13	18.0393	108	11.6007	7.28369
Q27J81	Inverted formin-2 OS=Homo sapiens GN=INF2 PE=1 SV=2 - [INF2_HUMAN]	180.87	0.96	1	1	1	7	2.30915	7	14.3685	2.08403	7	23.2276	2.12858	7	32.9324	0.800304	7	27.1909	1.13013	7	11.1001	1249	135.54	5.37646
E9PQB7	Cofilin-1 (Fragment) OS=Homo sapiens GN=CFL1 PE=1 SV=1 - [E9PQB7_HUMAN]	888.076	43.44	8	4	4	23	2.2985	23	46.2777	2.28231	23	51.5096	2.30155	23	68.144	0.904807	23	21.3715	1.06076	23	13.5154	122	13.9143	8.71924
P04114	Apolipoprotein B-100 OS=Homo sapiens GN=APOB PE=1 SV=2 - [APOB_HUMAN]	44425.6	36.18	27	137	138	1514	2.2691	1484	108.324	2.33298	1487	110.066	2.22865	1487	109.203	0.90783	1359	21.514	1.07412	1484	14.5977	4563	515.283	7.04932
P36959	GMP reductase 1 OS=Homo sapiens GN=GMPR PE=1 SV=1 - [GMPR1_HUMAN]	31.43	4.35	1	1	1	1	2.23087	1		2.63753	1		1.89569	1					1.66142	1		345	37.3948	7.06396
Q9UNH7	Sorting nexin-6 OS=Homo sapiens GN=SNX6 PE=1 SV=1 - [SNX6_HUMAN]	75.88	1.72	1	1	1	6	2.22628	6	7.60109	2.17867	6	7.34311	2.30766	6	7.82059	1.09332	5	15.4543	0.963842	6	17.6221	406	46.6198	6.16357
P01768	Ig heavy chain V-III region CAM OS=Homo sapiens PE=1 SV=1 - [HV307_HUMAN]	841.706	36.07	9	2	5	37	2.22309	11	20.7646	2.36673	11	21.598	2.22756	11	24.3234	0.848717	11	15.0703	1.09799	11	7.14841	122	13.6592	9.62744
P00736	Complement C1r subcomponent OS=Homo sapiens GN=C1R PE=1 SV=2 - [C1R_HUMAN]	1086.37	16.74	7	10	11	49	2.22257	42	168.996	2.2879	42	166.653	2.22486	42	190.049	0.928206	36	15.1284	1.07047	42	13.2372	705	80.0668	6.21436
O00151	PDZ and LIM domain protein 1 OS=Homo sapiens GN=PDLIM1 PE=1 SV=4 - [PDLI1_HUMAN]	32.5	3.65	1	1	1	1	2.22018	1		2.31456	1		2.1716	1		0.986713	1		1.00638	1		329	36.049	7.02002
P51884	Lumican OS=Homo sapiens GN=LUM PE=1 SV=2 - [LUM_HUMAN]	812.52	18.93	1	5	5	34	2.20804	34	43.7979	2.33572	34	43.324	2.09867	34	44.8424	0.911183	33	14.0852	1.05925	34	8.34816	338	38.4048	6.60986
P43652	Afamin OS=Homo sapiens GN=AFM PE=1 SV=1 - [AFAM_HUMAN]	3615.5	38.4	1	19	19	152	2.17902	149	140.807	2.22944	150	147.725	2.17031	149	142.774	0.920801	139	26.8022	1.06212	148	18.0292	599	69.024	5.89697
Q5VVP7	C-reactive protein(1-205) OS=Homo sapiens GN=CRP PE=4 SV=1 - [Q5VVP7_HUMAN]	188.2	9.8	2	1	1	8	2.16043	8	13.9976	2.25812	8	17.7718	2.08417	8	10.4612	0.962987	8	10.0761	1.02213	8	6.1159	102	11.624	8.45557
P01019	Angiotensinogen OS=Homo sapiens GN=AGT PE=1 SV=1 - [ANGT_HUMAN]	9504.06	29.48	1	11	11	266	2.13131	236	79.3702	2.16063	236	80.1211	2.07763	236	74.8163	0.937774	219	22.8036	1.05051	235	14.306	485	53.1205	6.31592
P08567	Pleckstrin OS=Homo sapiens GN=PLEK PE=1 SV=3 - [PLEK_HUMAN]	3486.99	37.14	5	10	10	119	2.12247	119	76.3519	2.17033	119	76.1818	2.05309	119	75.8197	0.924121	119	20.6181	1.04793	119	12.2029	350	40.0994	8.27979
G3XAM2	Complement factor I light chain OS=Homo sapiens GN=CFI PE=3 SV=1 - [G3XAM2_HUMAN]	1785.34	13.72	5	7	7	64	2.0984	64	49.6536	2.19646	64	46.6733	2.04097	64	55.4046	0.938669	63	16.2038	1.0416	64	9.24018	576	65.0163	7.50342
K7EQZ8	Centrosomal protein of 192 kDa (Fragment) OS=Homo sapiens GN=CEP192 PE=4 SV=1 - [K7EQZ8_HUMAN]	48.9414	10.64	9	1	1	11	2.08585	11	56.4958	2.16178	11	51.6922	2.05191	11	60.9986	1.03521	11	22.354	0.974187	11	17.9703	47	5.25695	10.1108
P02776	Platelet factor 4 OS=Homo sapiens GN=PF4 PE=1 SV=2 - [PLF4_HUMAN]	3880.18	40.59	2	5	5	132	2.08048	132	109.892	2.12708	132	106.043	2.0315	132	110.025	0.883643	128	20.9736	1.07809	132	13.0788	101	10.8379	8.6167
F5GY80	Complement component C8 beta chain OS=Homo sapiens GN=C8B PE=4 SV=1 - [F5GY80_HUMAN]	893.99	15.31	3	5	5	26	2.07578	26	38.7455	2.14146	26	43.1184	2.14888	26	43.306	0.941316	26	18.8682	1.0393	25	10.9938	529	60.002	7.66455
P10909	Clusterin OS=Homo sapiens GN=CLU PE=1 SV=1 - [CLUS_HUMAN]	2994.12	24.05	10	10	10	118	2.04926	118	148.875	2.11938	118	154.829	2.08775	118	157.51	0.945712	102	26.0397	1.05457	118	18.9825	449	52.461	6.26514
P01031	Complement C5 OS=Homo sapiens GN=C5 PE=1 SV=4 - [CO5_HUMAN]	2564.77	8.83	1	15	15	81	2.0314	81	129.447	2.0132	81	122.445	2.08297	81	131.748	0.897829	80	21.8331	1.06552	81	12.8441	1676	188.186	6.52197
P18428	Lipopolysaccharide-binding protein OS=Homo sapiens GN=LBP PE=1 SV=3 - [LBP_HUMAN]	613.38	8.52	1	3	3	18	2.03096	18	47.1039	1.97319	18	43.6725	2.14159	18	46.0379	0.983129	18	23.1689	1.00876	18	14.9885	481	53.3499	6.69775
P05543	Thyroxine-binding globulin OS=Homo sapiens GN=SERPINA7 PE=1 SV=2 - [THBG_HUMAN]	543.688	14.46	1	4	4	25	2.00928	25	99.3056	2.17616	25	99.6526	1.89049	25	91.2969	0.929628	25	14.2404	1.04428	25	9.07641	415	46.2946	6.30322
Q3KNT2	ETS translocation variant 2 OS=Homo sapiens GN=ETV2 PE=2 SV=1 - [Q3KNT2_HUMAN]	21.0278	5.16	4	1	1	2	1.99652	2	34.4944	2.02083	2	34.2782	2.00844	2	34.6944	1.0853	2	4.98983	0.940215	2	3.82302	155	17.5518	8.96826
P61224	Ras-related protein Rap-1b OS=Homo sapiens GN=RAP1B PE=1 SV=1 - [RAP1B_HUMAN]	2248.1	44.57	21	7	7	77	1.99585	74	45.9261	2.0175	74	47.7595	1.99659	74	47.5146	0.899511	73	16.9954	1.06634	74	10.2694	184	20.8116	5.78271
P01623	Ig kappa chain V-III region WOL OS=Homo sapiens PE=1 SV=1 - [KV305_HUMAN]	2275.28	52.29	7	3	5	106	1.99365	37	129.198	2.06483	37	151.235	1.9608	37	131.578	0.897301	28	11.8283	1.08569	37	16.088	109	11.7389	8.90967
P06396	Gelsolin OS=Homo sapiens GN=GSN PE=1 SV=1 - [GELS_HUMAN]	7207.79	30.69	5	16	21	206	1.99052	172	125.41	1.99847	172	120.21	2.00629	172	125.84	0.906606	159	19.9225	1.06747	172	13.2785	782	85.6442	6.27783
P30041	Peroxiredoxin-6 OS=Homo sapiens GN=PRDX6 PE=1 SV=3 - [PRDX6_HUMAN]	82.27	4.02	1	1	1	5	1.98837	5	25.0911	2.11459	5	19.9185	1.90884	5	29.3218	1.02439	5	15.2434	0.981368	5	9.68435	224	25.0192	6.37939
A0A087WYJ9	Ig mu chain C region OS=Homo sapiens GN=IGHM PE=1 SV=1 - [A0A087WYJ9_HUMAN]	14866.2	43.24	3	8	21	537	1.98506	130	142.423	2.02954	130	136.096	1.91785	130	125.476	0.926358	118	14.7455	1.05652	130	10.7646	599	65.6596	6.94678
Q14624	Inter-alpha-trypsin inhibitor heavy chain H4 OS=Homo sapiens GN=ITIH4 PE=1 SV=4 - [ITIH4_HUMAN]	7491.68	39.68	27	23	24	255	1.97679	239	94.7316	2.08544	239	89.8287	1.95385	239	94.5255	0.918077	234	18.2569	1.05814	236	11.4587	930	103.293	6.97607
A0A087WU91	Protein IGHV3-49 OS=Homo sapiens GN=IGHV3-49 PE=4 SV=1 - [A0A087WU91_HUMAN]	166.471	12.28	1	1	2	14	1.96452	10	23.6642	2.1006	10	20.2707	1.82533	10	23.8788	0.875283	10	5.23965	1.08036	10	2.80958	114	12.3242	8.92432
P13535	Myosin-8 OS=Homo sapiens GN=MYH8 PE=1 SV=3 - [MYH8_HUMAN]	33.1	1.19	3	1	1	1	1.95247	1		1.95518	1		1.98347	1		1.04555	1		0.967326	1		1937	222.625	5.74463
P05155	Plasma protease C1 inhibitor OS=Homo sapiens GN=SERPING1 PE=1 SV=2 - [IC1_HUMAN]	3123.58	24	4	11	11	115	1.93508	115	142.436	2.0408	115	143.826	1.90418	115	147.316	0.919738	100	12.0788	1.06748	115	9.59606	500	55.1194	6.55127
O14791	Apolipoprotein L1 OS=Homo sapiens GN=APOL1 PE=1 SV=5 - [APOL1_HUMAN]	659.951	13.57	2	5	5	36	1.92312	36	59.1292	2.01368	36	55.575	1.84745	36	63.5053	0.968753	36	12.6862	1.01831	36	8.46334	398	43.9469	5.80811
A0A087WSY5	Carboxypeptidase B2 OS=Homo sapiens GN=CPB2 PE=4 SV=1 - [A0A087WSY5_HUMAN]	38.1645	1.81	2	1	1	6	1.90968	6	15.1318	1.98606	6	12.7624	1.86805	6	17.7602	0.922827	6	11.0315	1.04879	6	6.93226	386	43.9942	7.7085
P02774	Vitamin D-binding protein OS=Homo sapiens GN=GC PE=1 SV=1 - [VTDB_HUMAN]	18219.7	75.95	12	2	31	517	1.90308	15	32.3578	1.93657	15	36.985	1.90499	15	29.8374	0.923602	15	8.98995	1.04828	15	5.51504	474	52.929	5.5415
P00338	L-lactate dehydrogenase A chain OS=Homo sapiens GN=LDHA PE=1 SV=2 - [LDHA_HUMAN]	1635.17	10.84	14	2	3	37	1.89695	30	71.6385	1.97656	30	67.0777	1.92317	30	70.3104	0.933051	30	12.1587	1.042	30	7.20941	332	36.6654	8.26514
Q5T985	Inter-alpha-trypsin inhibitor heavy chain H2 OS=Homo sapiens GN=ITIH2 PE=1 SV=1 - [Q5T985_HUMAN]	2234.43	16.47	4	13	13	104	1.88574	104	92.0873	2.11495	104	107.516	1.79642	104	83.1114	0.926154	102	12.8071	1.04994	104	7.81552	935	105.15	7.03467
O00194	Ras-related protein Rab-27B OS=Homo sapiens GN=RAB27B PE=1 SV=4 - [RB27B_HUMAN]	775.71	5.05	1	1	1	25	1.88521	25	81.1014	1.91317	25	98.3082	1.72725	25	76.9117	1.06281	21	17.3972	0.99354	25	15.7553	218	24.5922	5.51611
P23284	Peptidyl-prolyl cis-trans isomerase B OS=Homo sapiens GN=PPIB PE=1 SV=2 - [PPIB_HUMAN]	119.829	8.8	5	1	3	10	1.8832	6	37.8861	1.9072	6	47.16	1.89119	6	29.9223	0.93271	6	17.4696	1.04162	6	9.41325	216	23.7275	9.40771
E7EVJ3	Bifunctional heparan sulfate N-deacetylase/N-sulfotransferase 1 OS=Homo sapiens GN=NDST1 PE=4 SV=1 - [E7EVJ3_HUMAN]	235.52	0.85	2	1	1	13	1.86208	13	124.539	1.74715	13	113.307	1.97863	13	104.247	1.05299	13	9.18306	0.962386	13	7.03894	825	94.2944	7.88428
P01767	Ig heavy chain V-III region BUT OS=Homo sapiens PE=1 SV=1 - [HV306_HUMAN]	428.891	40	3	2	4	20	1.85779	2	109.818	1.87134	2	112.795	1.87702	2	107.146	0.703329	2	27.2202	1.18388	2	10.6222	115	12.3712	9.24658
P29622	Kallistatin OS=Homo sapiens GN=SERPINA4 PE=1 SV=3 - [KAIN_HUMAN]	94.91	4.45	1	1	1	3	1.85629	3	15.7763	1.8098	3	4.02099	1.97528	3	35.0293	0.802895	3	1.85473	1.12841	3	0.884163	427	48.5112	7.75244
Q9Y490	Talin-1 OS=Homo sapiens GN=TLN1 PE=1 SV=3 - [TLN1_HUMAN]	28749.8	48.05	5	75	87	846	1.84607	754	96.6016	1.93203	754	95.1641	1.79389	754	92.6938	0.939105	726	18.6459	1.04089	753	11.7502	2541	269.599	6.07471
P01742	Ig heavy chain V-I region EU OS=Homo sapiens PE=1 SV=1 - [HV101_HUMAN]	2100.62	16.24	3	2	2	47	1.83073	46	328.506	2.03148	46	312.206	1.55933	46	368.371	0.931911	44	20.5366	1.04978	45	13.5833	117	12.4641	6.56592
G5E9F8	Protein S (Alpha), isoform CRA_b OS=Homo sapiens GN=PROS1 PE=4 SV=1 - [G5E9F8_HUMAN]	52.196	3.49	2	3	3	8	1.83008	8	73.4455	1.8805	8	66.818	1.81496	8	79.8519	1.11413	8	9.93991	0.921767	8	8.51316	545	60.3176	5.87158
P01008	Antithrombin-III OS=Homo sapiens GN=SERPINC1 PE=1 SV=1 - [ANT3_HUMAN]	2649.3	29.53	2	14	14	107	1.82877	107	133.508	1.81468	107	138.584	1.77388	107	126.958	0.95052	103	22.4708	1.03395	107	14.8896	464	52.5689	6.7124
A0A087WVW2	Ig gamma-3 chain C region OS=Homo sapiens GN=IGHG3 PE=4 SV=1 - [A0A087WVW2_HUMAN]	23926.2	41.65	12	8	20	879	1.82529	179	121.11	1.84978	179	118.346	1.83251	179	120.341	1.01138	165	16.7285	1.00273	178	13.2369	521	57.1194	8.104
P50552	Vasodilator-stimulated phosphoprotein OS=Homo sapiens GN=VASP PE=1 SV=3 - [VASP_HUMAN]	309.08	3.68	1	1	1	17	1.82467	17	112.487	1.84046	17	112.338	1.84148	17	112.623	0.850202	17	16.7974	1.09701	17	9.39449	380	39.8051	8.93896
P01599	Ig kappa chain V-I region Gal OS=Homo sapiens PE=1 SV=1 - [KV107_HUMAN]	2226.59	23.15	4	1	2	52	1.80741	5	20.7437	1.8854	5	25.9808	1.76679	5	15.8528	1.0001	5	2.79771	0.997498	5	1.89161	108	11.8069	8.88037
P05160	Coagulation factor XIII B chain OS=Homo sapiens GN=F13B PE=1 SV=3 - [F13B_HUMAN]	44.31	1.82	1	1	1	2	1.80444	2	1.14723	1.84432	2	0.555263	1.79856	2	2.75094	0.956709	2	3.16041	1.02607	2	1.95603	661	75.4612	6.39209
P08603	Complement factor H OS=Homo sapiens GN=CFH PE=1 SV=4 - [CFAH_HUMAN]	7905.87	31.68	5	31	31	282	1.79414	281	110.258	1.87734	281	109.613	1.75942	281	112.446	0.92695	272	20.4523	1.05167	281	12.3757	1231	139.005	6.60986
A0A075B6I9	Protein IGLV7-46 (Fragment) OS=Homo sapiens GN=IGLV7-46 PE=4 SV=2 - [A0A075B6I9_HUMAN]	33.29	7.69	2	1	1	1	1.78901	1		1.85259	1		1.76131	1		0.986614	1		1.00645	1		117	12.4601	7.1958
P01597	Ig kappa chain V-I region DEE OS=Homo sapiens PE=1 SV=1 - [KV105_HUMAN]	2814.57	22.22	16	1	3	114	1.77244	5	20.675	1.73053	5	19.3852	1.84135	5	30.2663	0.914188	5	23.2966	1.05453	5	14.7057	108	11.6538	9.36377
A0A087WW89	Protein IGHV3-72 OS=Homo sapiens GN=IGHV3-72 PE=4 SV=1 - [A0A087WW89_HUMAN]	2192.57	30.69	3	2	3	69	1.72462	65	73.5634	1.73624	65	81.3207	1.70285	64	71.4801	0.931627	60	24.904	1.05247	65	15.8187	101	11.1604	7.97217
P02760	Protein AMBP OS=Homo sapiens GN=AMBP PE=1 SV=1 - [AMBP_HUMAN]	4833.18	36.36	3	9	9	133	1.71498	133	164.264	1.74185	133	155.113	1.6945	133	164.879	0.944954	123	22.0085	1.05172	133	15.1914	352	38.974	6.25244
P02748	Complement component C9 OS=Homo sapiens GN=C9 PE=1 SV=2 - [CO9_HUMAN]	2625.97	21.29	2	10	10	100	1.70795	100	34.8195	1.76341	100	36.1219	1.65981	100	34.3688	0.965592	100	11.4023	1.0204	100	6.96351	559	63.1327	5.59229
Q562R1	Beta-actin-like protein 2 OS=Homo sapiens GN=ACTBL2 PE=1 SV=2 - [ACTBL_HUMAN]	4023.1	19.41	8	1	8	197	1.7006	1		1.64213	1		1.78346	1		0.957524	1		1.02576	1		376	41.976	5.59229
Q9ULV4	Coronin-1C OS=Homo sapiens GN=CORO1C PE=1 SV=1 - [COR1C_HUMAN]	108.233	6.54	11	3	3	6	1.69614	6	61.6981	1.70894	6	62.9765	1.71348	6	60.5047	0.892371	6	8.838	1.06853	6	4.83288	474	53.2151	7.07861
P00734	Prothrombin OS=Homo sapiens GN=F2 PE=1 SV=2 - [THRB_HUMAN]	5387.16	44.05	3	21	21	195	1.68615	195	118.932	1.72478	195	115.608	1.70749	195	117.499	0.873319	192	21.4237	1.08312	195	12.5605	622	69.9921	5.89697
A0A087X243	Glutathione S-transferase P (Fragment) OS=Homo sapiens GN=GSTP1 PE=1 SV=1 - [A0A087X243_HUMAN]	26.27	28.99	2	1	1	1	1.68229	1		1.67433	1		1.71846	1		1.06638	1		0.953493	1		69	7.44466	7.07861
K7ELP7	Keratin, type I cytoskeletal 17 (Fragment) OS=Homo sapiens GN=KRT17 PE=4 SV=1 - [K7ELP7_HUMAN]	53.4297	12.24	3	1	1	9	1.67631	9	31.7077	1.69703	9	26.8858	1.59935	9	27.9677	0.98784	9	12.859	1.00563	9	9.00775	49	5.50775	4.58936
P36955	Pigment epithelium-derived factor OS=Homo sapiens GN=SERPINF1 PE=1 SV=4 - [PEDF_HUMAN]	2502.53	32.78	9	9	9	75	1.65189	75	38.8558	1.67903	75	36.8296	1.58244	75	40.374	1.00577	75	17.7777	0.993734	75	11.5906	418	46.2833	6.37939
A0A087WTX5	Ig kappa chain C region OS=Homo sapiens GN=IGKC PE=4 SV=1 - [A0A087WTX5_HUMAN]	35494.6	47.46	14	1	8	914	1.63412	16	63.4356	1.65675	16	57.0844	1.64134	16	72.5249	0.995426	16	13.5251	1.00009	16	9.29927	236	25.6077	7.97217
P60709	Actin, cytoplasmic 1 OS=Homo sapiens GN=ACTB PE=1 SV=1 - [ACTB_HUMAN]	20430.6	62.67	23	7	20	630	1.62647	279	71.5608	1.6082	279	82.0594	1.59786	279	69.583	0.962408	276	15.6001	1.02448	278	10.1222	375	41.7097	5.47803
P12259	Coagulation factor V OS=Homo sapiens GN=F5 PE=1 SV=4 - [FA5_HUMAN]	106.11	1.12	1	2	2	4	1.62324	4	22.8632	1.64392	4	28.0559	1.49989	4	29.7446	1.00686	4	16.5248	0.992963	4	13.3616	2224	251.546	6.04932
K7EQ48	Glucose-6-phosphate isomerase OS=Homo sapiens GN=GPI PE=1 SV=2 - [K7EQ48_HUMAN]	136.23	3.16	2	1	1	5	1.61319	4	61.3935	1.77099	4	76.6165	1.49348	4	42.0723	1.09906	4	46.041	1.01746	3	25.3313	474	53.3682	8.67529
A0A087WZW8	Protein IGKV3-11 OS=Homo sapiens GN=IGKV3-11 PE=4 SV=1 - [A0A087WZW8_HUMAN]	34993.8	54.51	9	2	9	857	1.60884	19	44.3802	1.65666	19	43.5492	1.59254	19	47.1246	0.999903	19	10.1734	0.997627	19	7.10452	233	25.5847	6.01123
P06331	Ig heavy chain V-II region ARH-77 OS=Homo sapiens PE=4 SV=1 - [HV209_HUMAN]	576.999	17.12	2	2	2	21	1.59983	21	94.0857	1.75153	21	88.6757	1.47965	21	86.8698	0.861738	21	9.94005	1.08935	21	4.95626	146	16.2181	8.27979
X6RJP6	Transgelin-2 (Fragment) OS=Homo sapiens GN=TAGLN2 PE=1 SV=1 - [X6RJP6_HUMAN]	2507.58	39.04	2	5	5	67	1.59059	62	62.5098	1.65375	62	58.677	1.55942	62	69.8638	0.943616	62	20.0669	1.03499	62	11.2604	187	21.0725	7.81104
Q01518	Adenylyl cyclase-associated protein 1 OS=Homo sapiens GN=CAP1 PE=1 SV=5 - [CAP1_HUMAN]	3157.34	23.79	15	4	8	100	1.5869	60	118.467	1.65112	60	115.67	1.66112	60	117.987	1.06133	60	17.6303	0.95753	59	10.9463	475	51.8687	8.06006
Q5JVE8	Factor X light chain OS=Homo sapiens GN=F10 PE=3 SV=1 - [Q5JVE8_HUMAN]	48.4294	2.41	3	1	1	2	1.58668	2	0.0529045	1.61894	2	2.18634	1.58395	2	2.15475	1.12247	2	9.13331	0.9137	2	7.445	332	37.0706	5.8208
Q15404	Ras suppressor protein 1 OS=Homo sapiens GN=RSU1 PE=1 SV=3 - [RSU1_HUMAN]	499.135	27.8	1	4	4	17	1.58629	17	50.2878	1.51251	17	63.9557	1.62117	17	49.664	0.919429	17	8.97633	1.05105	17	5.46618	277	31.5207	8.646
P01769	Ig heavy chain V-III region GA OS=Homo sapiens PE=1 SV=1 - [HV308_HUMAN]	97.4403	19.67	1	1	2	9	1.58371	5	23.6296	1.62409	5	16.1544	1.57319	5	30.6157	0.899237	5	11.1137	1.06445	5	5.87449	122	13.1574	9.77393
P07996	Thrombospondin-1 OS=Homo sapiens GN=THBS1 PE=1 SV=2 - [TSP1_HUMAN]	3617.77	19.23	8	19	19	133	1.55306	128	88.9927	1.56327	128	91.2681	1.56693	128	85.4227	0.893326	127	18.803	1.06968	128	10.7417	1170	129.3	4.94482
F5H5U2	ATP-dependent RNA helicase DDX55 OS=Homo sapiens GN=DDX55 PE=1 SV=1 - [F5H5U2_HUMAN]	47.32	1.23	2	1	1	5	1.55105	5	12.5873	1.53853	5	10.7407	1.58916	5	14.2539	1.00945	5	9.78157	0.99129	5	6.98903	569	65.1495	9.40771
Q8IYE0	Coiled-coil domain-containing protein 146 OS=Homo sapiens GN=CCDC146 PE=2 SV=2 - [CC146_HUMAN]	61.3992	1.15	21	1	2	13	1.54681	11	108.91	1.63631	11	114.607	1.49115	11	103.507	1.10717	10	23.6492	0.933993	11	19.1443	955	112.736	8.48486
P01781	Ig heavy chain V-III region GAL OS=Homo sapiens PE=1 SV=1 - [HV320_HUMAN]	1289.65	25.86	2	1	3	50	1.54469	1		1.68673	1		1.44075	1		0.989267	1		1.00469	1		116	12.7222	8.48486
P02743	Serum amyloid P-component OS=Homo sapiens GN=APCS PE=1 SV=2 - [SAMP_HUMAN]	1081.3	19.73	1	5	5	46	1.53834	46	55.1266	1.58758	46	55.4178	1.49486	46	55.3981	1.01905	46	12.3568	0.984916	46	8.5441	223	25.3711	6.53662
P68871	Hemoglobin subunit beta OS=Homo sapiens GN=HBB PE=1 SV=2 - [HBB_HUMAN]	4201.49	87.76	7	6	10	116	1.52155	69	128.85	1.6137	69	116.684	1.47341	69	135.82	0.94444	63	31.754	1.05219	69	19.3271	147	15.9883	7.28369
P01760	Ig heavy chain V-I region WOL OS=Homo sapiens PE=1 SV=1 - [HV105_HUMAN]	101.59	18.55	1	2	2	7	1.4935	7	34.9451	1.66079	7	40.5118	1.36549	7	58.2209	0.845602	7	10.4787	1.10006	7	5.63515	124	13.6757	8.41162
B1AK85	F-actin-capping protein subunit beta OS=Homo sapiens GN=CAPZB PE=1 SV=1 - [B1AK85_HUMAN]	63.24	9.62	4	1	1	2	1.48114	2	12.0437	1.5708	2	22.0836	1.41782	2	2.00883	0.877972	2	35.0528	1.05453	2	19.1006	260	29.2465	5.98584
P13671	Complement component C6 OS=Homo sapiens GN=C6 PE=1 SV=3 - [CO6_HUMAN]	1705.54	11.35	1	10	10	55	1.47919	55	72.1085	1.48943	55	78.3902	1.47777	55	71.4042	1.02603	55	8.05121	0.980281	55	5.34308	934	104.718	6.75635
P19827	Inter-alpha-trypsin inhibitor heavy chain H1 OS=Homo sapiens GN=ITIH1 PE=1 SV=3 - [ITIH1_HUMAN]	6039.81	20.42	28	14	15	188	1.47322	175	114.513	1.55914	175	107.172	1.53272	175	128.588	0.972366	165	16.5039	1.02907	175	12.578	911	101.326	6.78564
A0A087X1J7	Glutathione peroxidase 3 OS=Homo sapiens GN=GPX3 PE=4 SV=1 - [A0A087X1J7_HUMAN]	82.4	8.44	2	2	2	4	1.4715	4	17.5285	1.398	4	18.973	1.56253	4	19.7824	0.854058	4	14.9906	1.09339	4	7.19775	225	25.386	8.1333
P07359	Platelet glycoprotein Ib alpha chain OS=Homo sapiens GN=GP1BA PE=1 SV=2 - [GP1BA_HUMAN]	736.045	5.21	1	3	3	27	1.46526	27	19.8259	1.47871	27	15.9062	1.49091	27	25.3755	0.914293	27	12.6603	1.05446	27	7.26569	652	71.4952	6.29053
J3KP74	Proteoglycan 4 (Fragment) OS=Homo sapiens GN=PRG4 PE=1 SV=3 - [J3KP74_HUMAN]	51.52	0.82	2	1	1	4	1.43669	4	16.185	1.48715	4	22.3248	1.4136	4	8.88618	1.00652	4	4.38357	0.992897	4	2.97443	854	89.4144	9.27588
A0A087WWV8	Protein IGKV1-8 OS=Homo sapiens GN=IGKV1-8 PE=4 SV=1 - [A0A087WWV8_HUMAN]	35946.5	47.86	15	1	8	927	1.42764	29	25.762	1.32457	29	26.1496	1.50332	29	25.0536	0.996328	29	11.6172	1	29	7.72494	234	25.5547	8.49951
P25311	Zinc-alpha-2-glycoprotein OS=Homo sapiens GN=AZGP1 PE=1 SV=2 - [ZA2G_HUMAN]	3407.61	38.59	3	10	10	107	1.4131	107	51.8502	1.43799	107	53.7275	1.41448	107	47.2193	0.935713	103	17.5757	1.0476	107	10.8386	298	34.2371	6.04932
F8WE45	Leucine-rich repeat-containing protein 7 OS=Homo sapiens GN=LRRC7 PE=4 SV=1 - [F8WE45_HUMAN]	24.4757	0.73	3	1	1	4	1.40677	4	14.689	1.49741	4	19.2882	1.34601	4	14.4004	1.00276	3	9.49975	1.01613	4	8.44919	821	91.6809	9.15869
H7C4J1	Actin-related protein 3C (Fragment) OS=Homo sapiens GN=ACTR3C PE=4 SV=1 - [H7C4J1_HUMAN]	389.43	5.29	6	1	1	13	1.40416	13	51.7329	1.49328	13	56.7569	1.43052	13	58.8945	0.940083	10	54.8003	1.15176	13	49.01	208	23.7551	5.85889
Q8NEM8	Cytosolic carboxypeptidase 3 OS=Homo sapiens GN=AGBL3 PE=2 SV=2 - [CBPC3_HUMAN]	24.15	1.1	1	1	1	1	1.40306	1		1.50982	1		1.32909	1		0.915759	1		1.05349	1		1001	115.938	8.79248
P00739	Haptoglobin-related protein OS=Homo sapiens GN=HPR PE=1 SV=2 - [HPTR_HUMAN]	13455.1	42.82	4	4	18	527	1.40232	23	20.4725	1.45923	23	19.0858	1.38549	23	25.4443	0.977178	23	12.2719	1.01271	23	7.34287	348	39.0047	7.09326
P00491	Purine nucleoside phosphorylase OS=Homo sapiens GN=PNP PE=1 SV=2 - [PNPH_HUMAN]	40.16	9.69	1	2	2	2	1.40022	2	100.5	1.44161	2	111	1.38407	2	91.1482	0.89274	2	13.71	1.06486	2	7.6133	289	32.0972	6.94678
D6RF35	Vitamin D-binding protein OS=Homo sapiens GN=GC PE=1 SV=1 - [D6RF35_HUMAN]	18628.2	76.47	12	2	31	524	1.39047	22	26.9382	1.45785	22	31.5659	1.36872	22	20.3335	0.989427	22	10.3908	1.0045	22	6.47831	476	52.9859	5.51611
C9JEE0	Immunoglobulin lambda-like polypeptide 1 (Fragment) OS=Homo sapiens GN=IGLL1 PE=4 SV=1 - [C9JEE0_HUMAN]	115.76	3.89	1	1	1	6	1.39001	6	80.3348	1.3965	6	84.9227	1.40299	6	75.6651	0.992017	6	18.9256	1.00286	6	11.258	180	19.2149	10.6821
D6R934	Complement C1q subcomponent subunit B OS=Homo sapiens GN=C1QB PE=4 SV=1 - [D6R934_HUMAN]	298.029	8.37	3	2	2	10	1.37451	10	19.9201	1.43391	10	17.529	1.32581	10	24.5214	1.03802	10	19.4598	0.972309	10	14.105	251	26.4424	8.63135
P02649	Apolipoprotein E OS=Homo sapiens GN=APOE PE=1 SV=1 - [APOE_HUMAN]	3014.07	43.85	4	12	12	92	1.37405	92	60.1848	1.39686	92	67.7812	1.35425	92	54.0616	0.959482	92	12.182	1.02446	92	8.09258	317	36.1318	5.73193
P27169	Serum paraoxonase/arylesterase 1 OS=Homo sapiens GN=PON1 PE=1 SV=3 - [PON1_HUMAN]	3868.18	41.13	8	12	12	129	1.37215	102	47.6856	1.3984	102	46.7162	1.35682	102	51.7483	1.00631	102	11.1019	0.993372	102	7.80793	355	39.7062	5.22412
Q5T0R9	Adenylyl cyclase-associated protein (Fragment) OS=Homo sapiens GN=CAP1 PE=1 SV=3 - [Q5T0R9_HUMAN]	1058.62	26.24	3	1	5	47	1.37144	8	13.9002	1.3145	8	16.4026	1.42592	8	13.9209	0.906096	8	16.6508	1.05934	8	9.32168	263	28.6736	7.48877
P00488	Coagulation factor XIII A chain OS=Homo sapiens GN=F13A1 PE=1 SV=4 - [F13A_HUMAN]	366.206	8.47	3	7	7	25	1.36306	25	39.8237	1.50461	25	38.1223	1.26911	25	37.6945	1.02201	25	9.05521	0.982951	25	5.93619	732	83.2146	6.0874
P20742	Pregnancy zone protein OS=Homo sapiens GN=PZP PE=1 SV=4 - [PZP_HUMAN]	4736.76	10.26	2	5	12	214	1.3585	22	100.67	1.45295	22	123.674	1.29853	22	92.3089	0.955385	21	13.7332	1.03912	22	8.93353	1482	163.76	6.37939
Q6P4Q7	Metal transporter CNNM4 OS=Homo sapiens GN=CNNM4 PE=1 SV=3 - [CNNM4_HUMAN]	56.4455	0.9	2	1	1	6	1.35715	6	50.2431	1.32176	6	45.4661	1.41289	6	49.3549	1.0563	6	8.12612	0.960113	6	6.15003	775	86.5519	6.07471
P67936	Tropomyosin alpha-4 chain OS=Homo sapiens GN=TPM4 PE=1 SV=3 - [TPM4_HUMAN]	2183	52.82	21	11	15	137	1.33792	101	65.3053	1.34076	101	66.0699	1.37384	101	65.0996	0.976655	101	12.5641	1.01306	101	7.87063	248	28.5045	4.69092
Q68BL8	Olfactomedin-like protein 2B OS=Homo sapiens GN=OLFML2B PE=2 SV=2 - [OLM2B_HUMAN]	20.44	0.8	2	1	1	1	1.31858	1		1.44302	1		1.22692	1		1.20024	1		0.864631	1		750	83.9466	5.19873
O43866	CD5 antigen-like OS=Homo sapiens GN=CD5L PE=1 SV=1 - [CD5L_HUMAN]	1525.45	31.41	4	9	9	77	1.30654	77	89.2493	1.27927	77	89.6548	1.32506	77	89.9419	1.03005	77	15.3027	0.977615	77	10.5633	347	38.0629	5.46533
Q5SRP5	Apolipoprotein M OS=Homo sapiens GN=APOM PE=1 SV=1 - [Q5SRP5_HUMAN]	25.9494	5.43	2	1	1	2	1.30615	2	54.5292	1.24949	2	47.644	1.37899	2	60.4913	0.690771	2	5.87112	1.20235	2	2.23809	129	14.1762	9.37842
Q13418	Integrin-linked protein kinase OS=Homo sapiens GN=ILK PE=1 SV=2 - [ILK_HUMAN]	25.04	3.1	1	1	1	1	1.30108	1		1.37719	1		1.2535	1		1.06591	1		0.95381	1		452	51.3859	8.07471
P02750	Leucine-rich alpha-2-glycoprotein OS=Homo sapiens GN=LRG1 PE=1 SV=2 - [A2GL_HUMAN]	556.187	21.33	1	6	6	26	1.29922	26	104.623	1.36165	26	122.605	1.25153	26	87.7634	1.06794	26	12.0745	0.952453	26	8.78286	347	38.1541	6.94678
B4DLR8	NAD(P)H dehydrogenase [quinone] 1 OS=Homo sapiens GN=NQO1 PE=1 SV=1 - [B4DLR8_HUMAN]	201.83	4.95	3	1	1	18	1.2986	16	44.6497	1.47399	16	40.8958	1.34262	16	60.1306	0.933448	12	36.3576	1.18346	15	35.6859	202	22.7789	8.49951
P07357	Complement component C8 alpha chain OS=Homo sapiens GN=C8A PE=1 SV=2 - [CO8A_HUMAN]	815.136	19.69	1	9	9	34	1.29604	34	51.7527	1.3468	34	52.7611	1.29464	34	53.3857	1.00103	34	11.354	0.996869	34	8.07315	584	65.121	6.46826
P07737	Profilin-1 OS=Homo sapiens GN=PFN1 PE=1 SV=2 - [PROF1_HUMAN]	3708.69	52.86	3	6	6	99	1.28382	99	83.4265	1.28859	99	87.9468	1.26899	99	79.9031	0.949162	98	10.7378	1.03165	99	6.72207	140	15.0446	8.26514
E9PG08	Fetuin-B OS=Homo sapiens GN=FETUB PE=4 SV=1 - [E9PG08_HUMAN]	35.3632	2.52	2	1	1	3	1.27948	3	34.3895	1.28782	3	41.175	1.29378	3	28.1216	0.765468	3	8.37624	1.15326	3	3.54093	317	34.5343	6.02393
P03952	Plasma kallikrein OS=Homo sapiens GN=KLKB1 PE=1 SV=1 - [KLKB1_HUMAN]	198.58	9.56	6	6	6	13	1.27223	13	352.262	1.32606	13	351.187	1.24169	13	314.154	1.02303	12	4.99709	0.984377	13	3.98282	638	71.3228	8.22119
Q96PD5	N-acetylmuramoyl-L-alanine amidase OS=Homo sapiens GN=PGLYRP2 PE=1 SV=1 - [PGRP2_HUMAN]	1475.87	20.31	2	6	6	37	1.26691	37	48.3602	1.32356	37	34.9515	1.22435	37	67.5205	0.996255	36	29.4353	1.00513	37	17.5296	576	62.1779	7.54736
P18206	Vinculin OS=Homo sapiens GN=VCL PE=1 SV=4 - [VINC_HUMAN]	15412.1	41.09	3	40	40	503	1.25671	502	46.0981	1.28527	502	46.1749	1.23629	502	47.3852	0.978407	502	12.5265	1.0119	502	8.03239	1134	123.722	5.65576
A0A087X232	Complement C1s subcomponent OS=Homo sapiens GN=C1S PE=4 SV=1 - [A0A087X232_HUMAN]	500.164	10.41	7	5	5	25	1.25409	14	126.311	1.22064	14	110.462	1.3047	14	133.246	0.961372	13	27.1933	1.05737	14	19.1033	682	75.8565	5.19873
P00747	Plasminogen OS=Homo sapiens GN=PLG PE=1 SV=2 - [PLMN_HUMAN]	3897.75	30.99	7	22	22	152	1.25372	148	68.6762	1.26912	148	70.0688	1.28873	148	72.7574	0.947526	148	14.7332	1.0324	148	8.47869	810	90.5102	7.23975
K7ES75	Galectin-3-binding protein (Fragment) OS=Homo sapiens GN=LGALS3BP PE=1 SV=1 - [K7ES75_HUMAN]	47.9	23.86	8	1	1	1	1.24775	1		1.15776	1		1.3518	1		0.95776	1		1.0256	1		88	9.48365	4.89404
I3L2X4	Sex hormone-binding globulin OS=Homo sapiens GN=SHBG PE=4 SV=1 - [I3L2X4_HUMAN]	238.92	8.28	3	1	1	6	1.24503	6	52.4085	1.19481	6	53.1018	1.29299	6	56.9072	1.14774	6	18.1027	0.898308	6	17.0606	290	31.548	6.1001
P01861	Ig gamma-4 chain C region OS=Homo sapiens GN=IGHG4 PE=1 SV=1 - [IGHG4_HUMAN]	16204.3	52.29	3	5	13	503	1.23904	140	70.6408	1.29869	140	69.2527	1.24107	140	77.23	0.906313	135	16.251	1.06799	140	9.17268	327	35.9179	7.35693
P02655	Apolipoprotein C-II OS=Homo sapiens GN=APOC2 PE=1 SV=1 - [APOC2_HUMAN]	541.34	40.59	4	3	3	24	1.23005	24	42.8653	1.26118	24	41.1479	1.16379	24	40.7675	0.88554	24	8.60909	1.07351	24	4.5015	101	11.2768	4.71631
P01034	Cystatin-C OS=Homo sapiens GN=CST3 PE=1 SV=1 - [CYTC_HUMAN]	41.03	7.53	1	1	1	1	1.22088	1		1.25887	1		1.20693	1		0.926449	1		1.04639	1		146	15.7891	8.74854
A0A075B6H6	Ig kappa chain C region (Fragment) OS=Homo sapiens GN=IGKC PE=4 SV=1 - [A0A075B6H6_HUMAN]	22012.7	85.05	6	1	6	515	1.21803	47	81.503	1.24427	47	81.1014	1.20732	47	90.238	0.99688	47	8.65485	0.999634	47	5.45815	107	11.7117	5.87158
Q86UX7	Fermitin family homolog 3 OS=Homo sapiens GN=FERMT3 PE=1 SV=1 - [URP2_HUMAN]	1697.94	16.79	3	7	7	59	1.2093	59	79.0595	1.16589	59	84.8211	1.17669	59	89.5065	1.02056	59	11.4888	0.983915	59	7.81876	667	75.905	6.97607
P22792	Carboxypeptidase N subunit 2 OS=Homo sapiens GN=CPN2 PE=1 SV=3 - [CPN2_HUMAN]	61.7189	3.85	1	2	2	4	1.20105	4	29.0196	1.22232	4	28.6272	1.20208	4	29.3811	0.787846	4	23.2126	1.13514	4	9.74889	545	60.5181	5.98584
P68032	Actin, alpha cardiac muscle 1 OS=Homo sapiens GN=ACTC1 PE=1 SV=1 - [ACTC_HUMAN]	8610	40.32	22	2	14	357	1.20099	22	37.1381	1.12201	22	33.1696	1.28656	22	40.3062	0.995835	22	16.4872	1.0003	22	11.3259	377	41.9919	5.38916
P53420	Collagen alpha-4(IV) chain OS=Homo sapiens GN=COL4A4 PE=1 SV=3 - [CO4A4_HUMAN]	25.65	0.53	1	1	1	1	1.19982	1		1.14464	1		1.27107	1		1.09769	1		0.932711	1		1690	163.934	8.6167
C9JSN9	Biotinidase (Fragment) OS=Homo sapiens GN=BTD PE=4 SV=1 - [C9JSN9_HUMAN]	143.63	9.56	2	1	1	6	1.19614	6	9.34952	1.3867	6	22.5661	1.16096	6	16.2692	1.06133	6	7.68992	0.95676	6	5.52039	251	28.5672	6.1001
P12814	Alpha-actinin-1 OS=Homo sapiens GN=ACTN1 PE=1 SV=2 - [ACTN1_HUMAN]	5802.33	33.86	16	13	22	189	1.18417	111	42.6201	1.13484	111	38.5065	1.15122	111	42.1662	0.929191	111	11.1325	1.04457	111	6.28785	892	102.993	5.41455
A0A087WWU8	Tropomyosin alpha-3 chain OS=Homo sapiens GN=TPM3 PE=1 SV=1 - [A0A087WWU8_HUMAN]	1056.47	32.6	11	6	10	70	1.18064	34	54.0053	1.21972	34	47.911	1.16184	34	53.6622	0.945504	34	7.49206	1.03374	34	4.73726	227	26.4044	4.77979
Q13200	26S proteasome non-ATPase regulatory subunit 2 OS=Homo sapiens GN=PSMD2 PE=1 SV=3 - [PSMD2_HUMAN]	38.34	2.42	1	1	1	1	1.17896	1		1.23742	1		1.14549	1		0.814346	1		1.12081	1		908	100.136	5.19873
P61026	Ras-related protein Rab-10 OS=Homo sapiens GN=RAB10 PE=1 SV=1 - [RAB10_HUMAN]	269.232	11	13	1	2	11	1.17166	7	40.508	1.18506	7	52.4489	1.17064	7	29.5633	1.10644	7	4.18918	0.926898	7	3.40535	200	22.5266	8.38232
P04430	Ig kappa chain V-I region BAN OS=Homo sapiens PE=1 SV=1 - [KV122_HUMAN]	921.772	22.22	7	1	2	71	1.16002	9	11.0831	1.19302	9	8.15083	1.07849	9	13.7655	0.936257	9	10.0884	1.03988	9	6.35276	108	11.8328	8.44092
Q96FZ7	Charged multivesicular body protein 6 OS=Homo sapiens GN=CHMP6 PE=1 SV=3 - [CHMP6_HUMAN]	176.25	2.99	2	1	1	18	1.15672	18	46.9633	1.20918	18	43.3001	1.1282	18	48.5045	0.92645	18	8.12176	1.04638	18	4.98328	201	23.4703	5.31299
P14618	Pyruvate kinase PKM OS=Homo sapiens GN=PKM PE=1 SV=4 - [KPYM_HUMAN]	1602.89	27.68	8	10	10	54	1.15653	54	51.6878	1.21607	54	44.1785	1.15296	54	58.0895	0.969984	54	15.9163	1.01749	54	9.91615	531	57.9	7.84033
A0A087WZB5	Beta-parvin OS=Homo sapiens GN=PARVB PE=4 SV=1 - [A0A087WZB5_HUMAN]	799.957	24.22	5	5	5	28	1.15483	27	32.7505	1.08889	27	43.2348	1.1193	27	39.8548	0.906467	25	15.2016	1.07556	27	10.4981	289	33.2366	5.89697
P06727	Apolipoprotein A-IV OS=Homo sapiens GN=APOA4 PE=1 SV=3 - [APOA4_HUMAN]	4070.17	55.05	18	20	21	181	1.15469	164	51.97	1.22001	164	56.0795	1.14934	164	49.0435	0.986315	164	10.5886	1.00665	164	7.03243	396	45.3715	5.37646
Q5HY54	Filamin-A OS=Homo sapiens GN=FLNA PE=1 SV=1 - [Q5HY54_HUMAN]	14749.7	33.99	11	64	64	446	1.14342	444	60.1319	1.16401	444	60.0781	1.11913	444	61.2903	0.975174	441	11.6852	1.01561	443	7.60426	2607	276.378	6.04932
P55957	BH3-interacting domain death agonist OS=Homo sapiens GN=BID PE=1 SV=1 - [BID_HUMAN]	28.4	7.69	1	1	1	1	1.1334	1		1.16074	1		1.12775	1		1.07715	1		0.946347	1		195	21.981	5.43994
P00918	Carbonic anhydrase 2 OS=Homo sapiens GN=CA2 PE=1 SV=2 - [CAH2_HUMAN]	95.24	9.62	1	2	2	3	1.12333	3	57.4796	1.06681	3	68.1942	1.19451	3	49.6045	0.828497	3	4.8942	1.11142	3	2.36246	260	29.2279	7.40088
A0A087WY50	RNA exonuclease 1 homolog (Fragment) OS=Homo sapiens GN=REXO1 PE=4 SV=1 - [A0A087WY50_HUMAN]	25.98	12.5	1	1	1	1	1.11962	1		1.32432	1		0.950841	1		1.01335	1		0.988699	1		64	7.29897	9.56885
P04264	Keratin, type II cytoskeletal 1 OS=Homo sapiens GN=KRT1 PE=1 SV=6 - [K2C1_HUMAN]	1082.8	3.26	1	2	2	29	1.11317	29	31.9406	1.14047	29	23.0317	1.12865	29	37.9809	0.953594	29	8.22263	1.02837	29	4.83897	644	65.999	8.11865
V9GYE7	Complement factor H-related protein 2 OS=Homo sapiens GN=CFHR2 PE=4 SV=1 - [V9GYE7_HUMAN]	392.514	10.63	2	3	3	19	1.07976	19	26.8074	1.08556	19	30.9961	1.09735	19	29.2358	1.02559	19	7.05024	0.980573	19	5.09694	254	28.8929	6.81494
Q8NHP8	Putative phospholipase B-like 2 OS=Homo sapiens GN=PLBD2 PE=1 SV=2 - [PLBL2_HUMAN]	44.35	2.89	1	1	1	1	1.06179	1		0.998438	1		1.13819	1		1.01033	1		0.990703	1		589	65.43	6.80029
P04075	Fructose-bisphosphate aldolase A OS=Homo sapiens GN=ALDOA PE=1 SV=2 - [ALDOA_HUMAN]	1868.11	26.65	9	7	9	53	1.04836	49	35.7664	1.06748	49	37.4672	1.04879	49	35.1913	1.01743	49	8.33561	0.985991	49	5.98767	364	39.3953	8.08936
P04208	Ig lambda chain V-I region WAH OS=Homo sapiens PE=1 SV=1 - [LV106_HUMAN]	524.14	32.11	9	2	3	47	1.04674	3	5.01925	1.16718	3	0.277304	0.95208	3	10.7996	1.17637	3	4.55927	0.880475	3	4.16423	109	11.7177	6.53662
P01608	Ig kappa chain V-I region Roy OS=Homo sapiens PE=1 SV=1 - [KV116_HUMAN]	2772.21	24.07	4	1	2	76	1.03929	29	56.1727	0.901011	29	37.1355	1.1146	29	87.2655	0.991616	29	14.053	1.00313	29	8.52413	108	11.7748	5.36377
P35858	Insulin-like growth factor-binding protein complex acid labile subunit OS=Homo sapiens GN=IGFALS PE=1 SV=1 - [ALS_HUMAN]	1050.35	13.55	1	5	5	30	1.03791	30	31.5894	1.0206	30	28.827	1.00373	30	33.8731	1.05749	30	14.6776	0.959147	30	10.6754	605	65.9938	6.78564
P01591	Immunoglobulin J chain OS=Homo sapiens GN=IGJ PE=1 SV=4 - [IGJ_HUMAN]	40.01	13.84	2	2	2	2	1.03685	2	143.021	1.03966	2	149.793	1.05169	2	137.125	0.985533	2	11.5532	1.0039	2	7.51935	159	18.087	5.23682
P10643	Complement component C7 OS=Homo sapiens GN=C7 PE=1 SV=2 - [CO7_HUMAN]	375.797	9.61	1	7	7	17	1.00939	17	33.3335	1.0498	17	33.7841	0.989604	17	36.866	0.99015	17	7.72983	1.0041	17	4.84627	843	93.4573	6.48096
P04406	Glyceraldehyde-3-phosphate dehydrogenase OS=Homo sapiens GN=GAPDH PE=1 SV=3 - [G3P_HUMAN]	2772.6	33.13	2	8	8	91	1.00219	91	90.5163	1.03683	91	89.3425	0.987569	91	88.3711	1.03224	91	14.6588	0.976157	91	10.6545	335	36.0304	8.45557
P13639	Elongation factor 2 OS=Homo sapiens GN=EEF2 PE=1 SV=4 - [EF2_HUMAN]	34.4	2.1	1	1	1	1	1	1		0.975844	1		1.03934	1		0.884457	1		1.07427	1		858	95.277	6.82959
P26038	Moesin OS=Homo sapiens GN=MSN PE=1 SV=3 - [MOES_HUMAN]	126.39	7.28	7	4	4	5	0.99706	5	56.2947	0.989108	5	44.5102	1.02147	5	61.0185	0.969009	5	3.72126	1.01814	5	2.39976	577	67.7778	6.40479
P62328	Thymosin beta-4 OS=Homo sapiens GN=TMSB4X PE=1 SV=2 - [TYB4_HUMAN]	81.51	15.91	3	1	1	4	0.996937	4	25.1267	1.09805	4	23.145	0.921036	4	27.3073	1.10153	4	3.8493	0.929781	4	3.03772	44	5.04952	5.05908
H7BXK9	ATP-binding cassette sub-family B member 6, mitochondrial (Fragment) OS=Homo sapiens GN=ABCB6 PE=3 SV=1 - [H7BXK9_HUMAN]	40.9959	1.88	26	1	2	4	0.984307	1		0.970667	1		1.01372	1		1.04506	1		0.967649	1		690	77.4966	8.57275
P60174	Triosephosphate isomerase OS=Homo sapiens GN=TPI1 PE=1 SV=3 - [TPIS_HUMAN]	517.58	22.38	3	4	4	19	0.977575	19	19.4837	1	19	16.7906	0.972269	19	23.2225	1.0268	19	2.93061	0.979768	19	2.0734	286	30.7717	5.92236
P00558	Phosphoglycerate kinase 1 OS=Homo sapiens GN=PGK1 PE=1 SV=3 - [PGK1_HUMAN]	286.096	8.63	1	3	3	12	0.961745	12	29.2128	1.02451	12	34.2387	0.930594	12	21.1344	1.02486	12	8.00474	0.981056	12	5.82368	417	44.5861	8.104
P23083	Ig heavy chain V-I region V35 OS=Homo sapiens PE=1 SV=1 - [HV103_HUMAN]	125.306	16.24	4	1	2	13	0.952056	6	28.5336	0.985594	6	29.2305	0.975478	6	34.3332	1.04819	6	7.90314	0.964599	6	5.58875	117	13.0004	9.5542
P01765	Ig heavy chain V-III region TIL OS=Homo sapiens PE=1 SV=1 - [HV304_HUMAN]	2692.83	30.43	6	2	3	63	0.93793	59	436.501	0.950074	59	393.566	0.932854	59	465.814	1.05195	49	30.007	0.999018	59	30.1066	115	12.3481	9.12939
Q9Y251	Heparanase OS=Homo sapiens GN=HPSE PE=1 SV=2 - [HPSE_HUMAN]	100.82	3.31	1	1	1	3	0.931587	3	2.74647	0.926598	3	8.59625	1	3	12.5625	0.887891	3	33.1517	1.07199	3	21.54	543	61.1101	9.27588
G3V2B9	Short peptide from AAT (Fragment) OS=Homo sapiens GN=SERPINA1 PE=1 SV=1 - [G3V2B9_HUMAN]	3430.7	41.9	5	1	10	155	0.923885	2	13.177	0.998823	2	17.6047	0.870105	2	8.54987	1.14767	2	6.80199	0.898054	2	5.76935	105	11.791	4.64014
Q9NZP8	Complement C1r subcomponent-like protein OS=Homo sapiens GN=C1RL PE=1 SV=2 - [C1RL_HUMAN]	119.737	3.7	5	1	2	8	0.915408	3	55.7888	0.9361	3	45.2725	0.91211	3	56.0165	0.855549	3	4.78358	1.09346	3	2.54588	487	53.4643	7.1958
H0YNC7	Tropomyosin alpha-1 chain (Fragment) OS=Homo sapiens GN=TPM1 PE=1 SV=1 - [H0YNC7_HUMAN]	409.683	24.22	10	1	6	40	0.914864	1		1.01653	1		0.837194	1		1.03571	1		0.973857	1		223	25.5649	4.64014
P01613	Ig kappa chain V-I region Ni OS=Homo sapiens PE=1 SV=1 - [KV121_HUMAN]	964.351	30.36	1	2	2	30	0.908281	9	34.6528	0.989694	9	44.8421	0.839288	9	30.1001	0.93887	9	17.6138	1.03814	9	11.6174	112	12.238	5.36377
F8WDG3	Protein G6b OS=Homo sapiens GN=C6orf25 PE=4 SV=1 - [F8WDG3_HUMAN]	23.65	8.8	3	1	1	1	0.893479	1		0.962963	1		0.844997	1		1.05101	1		0.963701	1		125	12.8677	11.4146
Q15029	116 kDa U5 small nuclear ribonucleoprotein component OS=Homo sapiens GN=EFTUD2 PE=1 SV=1 - [U5S1_HUMAN]	132.54	1.65	1	1	1	5	0.890531	5	18.9497	0.943706	5	22.4676	0.856975	5	25.474	1.0906	5	4.17673	0.937419	5	3.30776	972	109.366	4.99561
P01701	Ig lambda chain V-I region NEW OS=Homo sapiens PE=1 SV=1 - [LV103_HUMAN]	1059.08	15.32	1	1	1	32	0.883229	32	39.4945	0.935989	32	36.9996	0.821313	32	44.506	1.0172	32	4.28575	0.986142	32	2.86418	111	11.4457	8.00146
P06733	Alpha-enolase OS=Homo sapiens GN=ENO1 PE=1 SV=2 - [ENOA_HUMAN]	1900.29	29.95	12	11	11	70	0.877184	70	98.1339	0.887619	70	109.272	0.892439	69	89.1936	1.01908	70	9.8195	0.984897	70	6.94372	434	47.1393	7.38623
H3BMH2	Ras-related protein Rab-11A (Fragment) OS=Homo sapiens GN=RAB11A PE=3 SV=1 - [H3BMH2_HUMAN]	141.981	15.48	5	2	2	5	0.875839	5	34.1216	0.916089	5	42.6293	0.875171	5	29.8386	0.967014	5	3.71444	1.01946	5	2.38717	155	17.6571	8.33838
S4R418	Bridging integrator 2 (Fragment) OS=Homo sapiens GN=BIN2 PE=1 SV=2 - [S4R418_HUMAN]	60.3	4.29	4	1	1	1	0.86988	1		0.816952	1		0.93341	1		1.01131	1		0.990054	1		536	58.9878	6.56592
P12931	Proto-oncogene tyrosine-protein kinase Src OS=Homo sapiens GN=SRC PE=1 SV=3 - [SRC_HUMAN]	50.37	3.73	1	1	1	2	0.859914	2	25.65	0.846018	2	25.1502	0.88742	2	26.0883	1.4592	2	23.5962	0.663403	2	34.8268	536	59.797	7.41553
A0A087WUS7	Ig delta chain C region OS=Homo sapiens GN=IGHD PE=4 SV=1 - [A0A087WUS7_HUMAN]	392.109	12.24	2	4	4	18	0.854129	18	107.759	0.904863	18	114.138	0.822187	18	109.344	0.9329	18	13.1825	1.04207	18	7.83903	384	42.3263	8.11865
P13645	Keratin, type I cytoskeletal 10 OS=Homo sapiens GN=KRT10 PE=1 SV=6 - [K1C10_HUMAN]	1142.51	5.14	1	2	2	26	0.852532	26	20.3802	0.937727	26	19.489	0.743027	26	18.7344	1.01466	26	8.6055	0.987828	26	5.58807	584	58.7917	5.21143
Q5T0I0	Gelsolin (Fragment) OS=Homo sapiens GN=GSN PE=1 SV=1 - [Q5T0I0_HUMAN]	784.753	20.77	2	1	6	43	0.850274	9	41.7735	0.88469	9	36.9938	0.833255	9	51.3865	1.08429	9	5.72494	0.941608	9	4.52904	260	28.9357	7.89893
P58546	Myotrophin OS=Homo sapiens GN=MTPN PE=1 SV=2 - [MTPN_HUMAN]	71.445	18.64	2	2	2	9	0.844905	1		0.971106	1		0.743504	1		1.06095	1		0.957103	1		118	12.8866	5.51611
P20851	C4b-binding protein beta chain OS=Homo sapiens GN=C4BPB PE=1 SV=1 - [C4BPB_HUMAN]	39.5894	6.35	2	2	2	2	0.831762	2	47.2687	0.902156	2	41.9013	0.780531	2	53.1526	1.10779	2	29.4911	0.900547	2	23.966	252	28.3384	5.13525
G5EA31	Protein transport protein Sec24C OS=Homo sapiens GN=SEC24C PE=1 SV=1 - [G5EA31_HUMAN]	222.82	1.73	2	1	1	8	0.819239	8	26.1155	0.869761	8	23.5179	0.785545	8	12.627	1.03424	8	3.94772	0.974757	8	2.72948	1042	111.914	6.3667
H7BZX2	Metalloendopeptidase OMA1, mitochondrial (Fragment) OS=Homo sapiens GN=OMA1 PE=3 SV=1 - [H7BZX2_HUMAN]	21.98	2.44	2	1	1	1	0.816278	1		0.779912	1		0.86368	1		1.2548	1		0.82841	1		328	37.7977	6.90283
P07384	Calpain-1 catalytic subunit OS=Homo sapiens GN=CAPN1 PE=1 SV=1 - [CAN1_HUMAN]	81.36	2.66	1	1	1	3	0.809061	3	8.15361	0.889951	3	6.57569	0.779942	3	6.07554	0.989836	3	4.30526	1.00431	3	2.74999	714	81.8382	5.66846
P78417	Glutathione S-transferase omega-1 OS=Homo sapiens GN=GSTO1 PE=1 SV=2 - [GSTO1_HUMAN]	28.06	5.81	1	1	1	1	0.787397	1		0.834367	1		0.757771	1		1.11045	1		0.924242	1		241	27.548	6.59521
P63104	14-3-3 protein zeta/delta OS=Homo sapiens GN=YWHAZ PE=1 SV=1 - [1433Z_HUMAN]	3441.62	53.88	12	9	12	90	0.774594	79	37.6548	0.787775	79	39.0245	0.789906	79	36.2896	0.994472	79	11.2647	1.00123	79	7.48656	245	27.7277	4.79248
P69905	Hemoglobin subunit alpha OS=Homo sapiens GN=HBA1 PE=1 SV=2 - [HBA_HUMAN]	895.044	38.73	3	6	6	36	0.769982	36	99.7417	0.764362	36	110.278	0.794094	36	94.1827	1.08195	36	13.7157	0.943116	36	10.1987	142	15.2479	8.67529
H0YJC6	Processed lymphoid-restricted membrane protein (Fragment) OS=Homo sapiens GN=LRMP PE=1 SV=1 - [H0YJC6_HUMAN]	102.48	10.31	1	1	1	6	0.76934	6	3.16988	0.87181	6	5.68929	0.70463	6	6.89501	0.965399	6	4.17111	1.02053	6	2.60653	97	11.0506	5.84619
A0M8Q6	Ig lambda-7 chain C region OS=Homo sapiens GN=IGLC7 PE=1 SV=2 - [LAC7_HUMAN]	28420.1	57.55	2	1	4	717	0.767246	6	84.9243	0.803202	6	79.4583	0.745628	6	82.7094	1.07942	6	6.08951	0.944784	6	4.58474	106	11.2956	8.27979
C9JPG5	Semaphorin-3F OS=Homo sapiens GN=SEMA3F PE=4 SV=1 - [C9JPG5_HUMAN]	99.87	0.87	2	1	1	12	0.764468	12	215.688	0.756252	12	236.623	0.784653	12	198.381	1.06634	12	11.2213	0.95349	12	7.76802	686	77.2634	7.95752
H0YCV1	DnaJ homolog subfamily C member 24 (Fragment) OS=Homo sapiens GN=DNAJC24 PE=4 SV=1 - [H0YCV1_HUMAN]	44.4992	21.43	1	1	1	3	0.75707	3	40.4281	0.788973	3	38.6616	0.74076	3	42.1904	1.04799	3	0.145243	0.965705	3	0.104548	42	4.74653	9.70068
P30050	60S ribosomal protein L12 OS=Homo sapiens GN=RPL12 PE=1 SV=1 - [RL12_HUMAN]	48.41	9.7	1	1	1	2	0.746064	2	22.8963	0.796073	2	19.1026	0.712483	2	26.8383	1.11135	2	8.39285	0.92152	2	6.71645	165	17.8075	9.42236
H3BRJ9	Cholesteryl ester transfer protein OS=Homo sapiens GN=CETP PE=4 SV=1 - [H3BRJ9_HUMAN]	21.01	3.5	2	1	1	1	0.739701	1		0.804576	1		0.692814	1		1.23408	1		0.842167	1		428	47.9266	5.52881
P12270	Nucleoprotein TPR OS=Homo sapiens GN=TPR PE=1 SV=3 - [TPR_HUMAN]	744.361	1.9	2	5	5	32	0.732361	31	229.425	0.767044	31	204.854	0.692037	31	240.45	1.04518	30	13.3324	0.970662	31	9.10671	2363	267.131	5.021
O00299	Chloride intracellular channel protein 1 OS=Homo sapiens GN=CLIC1 PE=1 SV=4 - [CLIC1_HUMAN]	27.88	3.73	1	1	1	1	0.729771	1		0.762639	1		0.712107	1		1.02453	1		0.981279	1		241	26.9057	5.17334
Q01082	Spectrin beta chain, non-erythrocytic 1 OS=Homo sapiens GN=SPTBN1 PE=1 SV=2 - [SPTB2_HUMAN]	28.04	0.72	2	1	1	1	0.728271	1		0.782566	1		0.690903	1		1.11409	1		0.921826	1		2364	274.439	5.56689
Q9BXR6	Complement factor H-related protein 5 OS=Homo sapiens GN=CFHR5 PE=1 SV=1 - [FHR5_HUMAN]	191.535	3.51	1	2	2	7	0.724563	7	29.2134	0.761078	7	39.9579	0.70346	7	28.8445	0.992313	7	12.6692	1.00267	7	8.93424	569	64.3771	7.06396
H7C3F9	Actin-related protein 2/3 complex subunit 2 (Fragment) OS=Homo sapiens GN=ARPC2 PE=1 SV=1 - [H7C3F9_HUMAN]	25.28	4.24	2	1	1	1	0.719239	1		0.636071	1		0.807956	1		1.0083	1		0.992051	1		165	18.6427	9.40771
O43707	Alpha-actinin-4 OS=Homo sapiens GN=ACTN4 PE=1 SV=2 - [ACTN4_HUMAN]	1610.02	11.31	7	1	10	79	0.705617	1		0.743938	1		0.68253	1		0.96105	1		1.02342	1		911	104.788	5.43994
H0YH88	Nucleosome assembly protein 1-like 1 (Fragment) OS=Homo sapiens GN=NAP1L1 PE=1 SV=1 - [H0YH88_HUMAN]	551.01	11.86	26	2	2	22	0.704697	22	26.287	0.732206	22	21.1759	0.697358	22	28.737	1.19156	22	8.9082	0.87039	22	7.66407	177	21.0635	4.83057
A0A087WW43	Inter-alpha-trypsin inhibitor heavy chain H3 OS=Homo sapiens GN=ITIH3 PE=4 SV=1 - [A0A087WW43_HUMAN]	50.4881	4.33	3	3	3	3	0.698549	3	17.1588	0.70501	3	9.19618	0.7046	3	25.0203	1.03235	3	0.632214	0.976086	3	0.442286	670	75.0311	5.85889
P00740	Coagulation factor IX OS=Homo sapiens GN=F9 PE=1 SV=2 - [FA9_HUMAN]	64.39	2.17	1	1	1	3	0.695562	3	31.5238	0.707198	3	10.9163	0.696809	3	55.827	0.943822	3	7.25626	1.03486	3	4.56859	461	51.745	5.46533
F8WCJ1	Eukaryotic translation initiation factor 5A-2 OS=Homo sapiens GN=EIF5A2 PE=1 SV=1 - [F8WCJ1_HUMAN]	60.49	11.43	8	1	1	2	0.693784	2	11.6007	0.717988	2	16.2763	0.682832	2	7.12115	0.992989	2	6.38918	1.0012	2	4.20502	105	11.6799	9.14404
P07360	Complement component C8 gamma chain OS=Homo sapiens GN=C8G PE=1 SV=3 - [CO8G_HUMAN]	214.52	15.84	1	2	2	6	0.678695	6	76.6929	0.696466	6	78.6271	0.672725	6	75.2588	0.919567	6	4.35772	1.05096	6	2.59436	202	22.2635	8.30908
H0YDG7	Serine/threonine-protein phosphatase 2A 65 kDa regulatory subunit A beta isoform (Fragment) OS=Homo sapiens GN=PPP2R1B PE=1 SV=1 - [H0YDG7_HUMAN]	38.28	8.04	4	1	1	2	0.666384	2	1.42509	0.767169	2	6.69292	0.582933	2	11.2605	1.30001	2	9.66325	0.794594	2	10.4984	224	24.7381	5.021
Q8WUM4	Programmed cell death 6-interacting protein OS=Homo sapiens GN=PDCD6IP PE=1 SV=1 - [PDC6I_HUMAN]	31.28	1.96	1	1	1	1	0.661196	1		0.839439	1		0.50885	1		1.02299	1		0.982301	1		868	95.9631	6.52197
A0A087WSY6	Protein IGKV3D-15 (Fragment) OS=Homo sapiens GN=IGKV3D-15 PE=4 SV=1 - [A0A087WSY6_HUMAN]	68.4681	13.79	1	1	2	5	0.656941	3	11.4061	0.649739	3	1.54409	0.681007	3	23.8864	0.988915	3	1.88535	1.00492	3	1.21878	116	12.6233	5.18604
E9PLG2	26S protease regulatory subunit 6A (Fragment) OS=Homo sapiens GN=PSMC3 PE=1 SV=3 - [E9PLG2_HUMAN]	47.71	8.15	6	1	1	1	0.643404	1		0.696395	1		0.605778	1		1.08623	1		0.940318	1		184	20.4747	5.07178
U3KPT1	U2 snRNP-associated SURP motif-containing protein (Fragment) OS=Homo sapiens GN=U2SURP PE=1 SV=1 - [U3KPT1_HUMAN]	49.87	16	7	1	1	2	0.621832	2	3.21775	0.623195	2	11.1337	0.626137	2	16.4148	1.30498	2	1.73786	0.794973	2	1.89385	125	14.0951	9.31982
P01702	Ig lambda chain V-I region NIG-64 OS=Homo sapiens PE=1 SV=1 - [LV104_HUMAN]	81.9991	7.21	3	1	1	5	0.621369	5	11.1094	0.656216	5	23.4506	0.600536	5	6.5452	1.22986	5	9.32462	0.84497	5	8.73185	111	11.4465	4.89404
P15259	Phosphoglycerate mutase 2 OS=Homo sapiens GN=PGAM2 PE=1 SV=3 - [PGAM2_HUMAN]	201.67	5.53	3	1	1	5	0.60869	5	6.93106	0.670461	5	19.5323	0.567719	5	8.39602	1.06229	5	2.37149	0.95621	5	1.72489	253	28.7478	8.88037
O75636	Ficolin-3 OS=Homo sapiens GN=FCN3 PE=1 SV=2 - [FCN3_HUMAN]	117.366	8.7	1	2	2	3	0.594267	2	6.10222	0.604622	2	9.84402	0.594614	2	2.61971	0.932777	2	4.22464	1.04179	2	2.51059	299	32.882	6.66846
A0A087X0P6	Protein IGKV2D-29 OS=Homo sapiens GN=IGKV2D-29 PE=4 SV=1 - [A0A087X0P6_HUMAN]	1317.14	36.27	9	1	2	38	0.589161	2	14.8411	0.637913	2	7.00128	0.55284	2	23.2981	1.10673	2	4.63742	0.926065	2	3.67868	102	11.1846	5.93506
P03950	Angiogenin OS=Homo sapiens GN=ANG PE=1 SV=1 - [ANGI_HUMAN]	25.54	4.08	1	1	1	1	0.588443	1		0.675907	1		0.518216	1		1.0797	1		0.944653	1		147	16.5394	9.64209
Q15555	Microtubule-associated protein RP/EB family member 2 OS=Homo sapiens GN=MAPRE2 PE=1 SV=1 - [MARE2_HUMAN]	49.7	5.81	1	1	1	1	0.587476	1		0.632593	1		0.55612	1		1.07195	1		0.949797	1		327	37.0082	5.56689
F5H1V1	ADP-ribosylation factor 3 (Fragment) OS=Homo sapiens GN=ARF3 PE=4 SV=1 - [F5H1V1_HUMAN]	72.94	27.5	11	1	1	3	0.584497	3	6.3255	0.602963	3	11.1569	0.577565	3	1.5634	1.06215	3	0.67172	0.956301	3	0.493342	40	4.3475	10.1255
P07900	Heat shock protein HSP 90-alpha OS=Homo sapiens GN=HSP90AA1 PE=1 SV=5 - [HS90A_HUMAN]	413.034	9.84	9	3	7	25	0.569677	7	8.43508	0.581711	7	10.2964	0.597692	7	14.2247	1.0191	7	6.84793	0.98488	7	4.89122	732	84.6067	5.021
P02462	Collagen alpha-1(IV) chain OS=Homo sapiens GN=COL4A1 PE=1 SV=3 - [CO4A1_HUMAN]	202.656	2.58	2	3	3	14	0.546998	14	59.2274	0.530112	14	64.9255	0.571783	14	62.235	1.04955	14	10.9828	0.964597	14	8.44793	1669	160.514	8.27979
P02751	Fibronectin OS=Homo sapiens GN=FN1 PE=1 SV=4 - [FINC_HUMAN]	85.8291	1.13	2	2	2	5	0.544617	5	25.1042	0.595763	5	28.7005	0.518549	5	24.0867	0.99562	5	5.00602	1.00047	5	3.21569	2386	262.46	5.70654
Q9C005	Protein dpy-30 homolog OS=Homo sapiens GN=DPY30 PE=1 SV=1 - [DPY30_HUMAN]	23.9794	20.2	1	1	1	2	0.544246	2	31.4233	0.605511	2	8.11852	0.483438	2	61.4868	0.965552	2	14.1107	1.01574	2	8.88625	99	11.2428	4.88135
P01714	Ig lambda chain V-III region SH OS=Homo sapiens PE=1 SV=1 - [LV301_HUMAN]	95.77	25	2	2	2	6	0.542048	6	28.0278	0.572619	6	29.0498	0.521338	6	26.433	1.12293	6	6.79473	0.915846	6	5.37111	108	11.3856	6.52197
Q9Y3D6	Mitochondrial fission 1 protein OS=Homo sapiens GN=FIS1 PE=1 SV=2 - [FIS1_HUMAN]	65.92	7.24	1	1	1	2	0.526248	2	25.7495	0.553835	2	22.8357	0.509762	2	28.6875	1.09241	2	0.583696	0.936205	2	0.452144	152	16.927	8.79248
H0YIC9	5'-AMP-activated protein kinase subunit gamma-1 (Fragment) OS=Homo sapiens GN=PRKAG1 PE=1 SV=1 - [H0YIC9_HUMAN]	34.37	7.57	3	1	1	1	0.510911	1		0.45917	1		0.567193	1		1.11763	1		0.919474	1		251	28.903	8.49951
Q9H4M9	EH domain-containing protein 1 OS=Homo sapiens GN=EHD1 PE=1 SV=2 - [EHD1_HUMAN]	33.48	4.31	2	1	1	1	0.509261	1		0.507424	1		0.519684	1		1.2035	1		0.862467	1		534	60.5887	6.82959
D6RGG3	Collagen alpha-1(XII) chain OS=Homo sapiens GN=COL12A1 PE=1 SV=1 - [D6RGG3_HUMAN]	30.79	0.69	2	1	1	1	0.506296	1		0.519929	1		0.502462	1		1.17592	1		0.880778	1		3062	332.996	5.52881
O14556	Glyceraldehyde-3-phosphate dehydrogenase, testis-specific OS=Homo sapiens GN=GAPDHS PE=1 SV=2 - [G3PT_HUMAN]	30.04	3.43	1	1	1	1	0.505747	1		0.519682	1		0.501627	1		1.05798	1		0.959069	1		408	44.4728	8.19189
F8WJN3	Cleavage and polyadenylation-specificity factor subunit 6 OS=Homo sapiens GN=CPSF6 PE=1 SV=1 - [F8WJN3_HUMAN]	203.279	5.23	2	1	1	7	0.502938	7	13.0469	0.481055	7	28.9229	0.505104	7	10.7901	1.0814	7	9.1699	0.943525	7	7.37157	478	52.2378	6.43018
P25705	ATP synthase subunit alpha, mitochondrial OS=Homo sapiens GN=ATP5A1 PE=1 SV=1 - [ATPA_HUMAN]	113.87	10.85	6	4	4	5	0.494847	5	244.939	0.512096	5	204.008	0.487496	5	298.105	1.08011	5	9.8185	0.944378	5	7.90707	553	59.7136	9.12939
Q04917	14-3-3 protein eta OS=Homo sapiens GN=YWHAH PE=1 SV=4 - [1433F_HUMAN]	281.861	18.29	7	1	5	22	0.488346	6	6.40502	0.499132	6	9.98623	0.445512	6	21.9065	1.14501	6	7.17999	0.900952	6	5.84979	246	28.201	4.84326
Q4KWH8	1-phosphatidylinositol 4,5-bisphosphate phosphodiesterase eta-1 OS=Homo sapiens GN=PLCH1 PE=1 SV=1 - [PLCH1_HUMAN]	89.1549	0.47	1	1	1	5	0.484179	5	24.1848	0.481008	5	25.5783	0.473606	5	25.0374	1.08649	5	1.50525	0.940145	5	1.14452	1693	189.104	7.73779
F8W1R7	Myosin light polypeptide 6 OS=Homo sapiens GN=MYL6 PE=4 SV=1 - [F8W1R7_HUMAN]	716.95	25.52	12	3	3	18	0.481781	18	16.4035	0.500817	18	16.9131	0.471856	18	17.5396	1.23689	18	4.50082	0.840267	18	4.41476	145	16.2798	4.65283
P50990	T-complex protein 1 subunit theta OS=Homo sapiens GN=CCT8 PE=1 SV=4 - [TCPQ_HUMAN]	27.36	1.82	1	1	1	1	0.472254	1		0.483099	1		0.470397	1		1.12629	1		0.913725	1		548	59.5825	5.60498
Q5QPE2	Protein transport protein Sec23B (Fragment) OS=Homo sapiens GN=SEC23B PE=1 SV=1 - [Q5QPE2_HUMAN]	163.79	4.23	4	1	1	4	0.466793	4	41.3071	0.461629	4	26.6793	0.443928	4	43.093	1.06321	4	9.86318	0.95478	4	7.69582	331	37.119	7.26904
A0A087WYS6	Proteasome (Prosome, macropain) subunit, alpha type, 8, isoform CRA_b OS=Homo sapiens GN=PSMA8 PE=4 SV=1 - [A0A087WYS6_HUMAN]	23.03	4.91	3	1	1	1	0.461937	1		0.47742	1		0.455643	1		0.996145	1		1.00012	1		224	25.0252	8.76318
M0R0Y6	Heterogeneous nuclear ribonucleoprotein M OS=Homo sapiens GN=HNRNPM PE=1 SV=1 - [M0R0Y6_HUMAN]	158.114	11.11	7	1	1	8	0.460889	8	28.6338	0.548986	8	37.2363	0.384123	8	24.3984	1.07957	8	4.17564	0.944646	8	3.16545	99	10.7324	8.60205
C9J7D1	Ras-related protein Rab-7a OS=Homo sapiens GN=RAB7A PE=1 SV=1 - [C9J7D1_HUMAN]	25.41	10.99	7	1	1	1	0.459132	1		0.472958	1		0.454312	1		0.974125	1		1.01474	1		91	10.2462	7.92822
Q8TDR2	Serine/threonine-protein kinase 35 OS=Homo sapiens GN=STK35 PE=1 SV=2 - [STK35_HUMAN]	31.3237	1.31	1	1	1	3	0.453097	3	23.29	0.451548	3	19.3262	0.462293	3	26.981	1.14997	3	3.40895	0.898005	3	2.96075	534	58.015	9.74463
E7EU85	Fragile X mental retardation syndrome-related protein 1 OS=Homo sapiens GN=FXR1 PE=1 SV=1 - [E7EU85_HUMAN]	70.04	3.08	4	1	1	2	0.45273	2	12.8097	0.443191	2	37.5736	0.459522	2	8.1622	0.897594	2	7.48852	1.06436	2	4.18958	454	50.9595	7.26904
C9JU14	Ras-related protein Rab-6B (Fragment) OS=Homo sapiens GN=RAB6B PE=4 SV=3 - [C9JU14_HUMAN]	28.28	14.46	6	1	1	1	0.451754	1		0.511775	1		0.404385	1		1.24967	1		0.831819	1		83	9.66099	5.45264
H0YAV0	Peroxidasin-like protein (Fragment) OS=Homo sapiens GN=PXDNL PE=4 SV=1 - [H0YAV0_HUMAN]	173.3	2.23	3	1	1	10	0.441841	10	27.8306	0.428642	10	30.6734	0.447587	10	28.9282	0.921784	10	5.62065	1.04947	10	3.17729	537	60.3792	7.91357
P08107	Heat shock 70 kDa protein 1A/1B OS=Homo sapiens GN=HSPA1A PE=1 SV=5 - [HSP71_HUMAN]	777.319	8.42	4	1	6	43	0.436794	2	25.1411	0.44686	2	28.068	0.434904	2	22.4068	1.12751	2	2.48153	0.912724	2	2.03498	641	70.009	5.65576
M0QZ52	Calmodulin OS=Homo sapiens GN=CALM3 PE=1 SV=1 - [M0QZ52_HUMAN]	548.39	55.42	11	3	3	14	0.436625	14	53.5166	0.463933	14	47.0596	0.423152	14	58.2722	1.33903	14	3.12162	0.772497	14	3.6795	83	9.34832	4.03076
F5H7S3	Tropomyosin alpha-1 chain OS=Homo sapiens GN=TPM1 PE=1 SV=2 - [F5H7S3_HUMAN]	515.96	20	14	1	6	46	0.425777	7	15.9202	0.425188	7	6.36862	0.426075	7	26.4058	1.26106	7	5.64317	0.824257	7	5.96059	245	28.5076	4.77979
P68363	Tubulin alpha-1B chain OS=Homo sapiens GN=TUBA1B PE=1 SV=1 - [TBA1B_HUMAN]	1779.13	17.07	24	6	6	62	0.424763	52	71.728	0.456008	52	62.2286	0.391656	52	77.0898	1.13549	50	17.3465	0.914901	52	13.0649	451	50.1196	5.05908
P55145	Mesencephalic astrocyte-derived neurotrophic factor OS=Homo sapiens GN=MANF PE=1 SV=3 - [MANF_HUMAN]	196.369	5.49	1	1	1	8	0.424187	8	14.0906	0.448563	8	15.7179	0.40883	8	10.6221	1.10693	8	3.5475	0.926559	8	2.87983	182	20.6868	8.68994
Q9BV73	Centrosome-associated protein CEP250 OS=Homo sapiens GN=CEP250 PE=1 SV=2 - [CP250_HUMAN]	84.97	0.29	1	1	1	6	0.418779	6	39.4598	0.466743	6	40.8888	0.381916	6	37.9453	0.985759	6	8.7605	1.00627	6	5.67595	2442	280.967	5.021
P36957	Dihydrolipoyllysine-residue succinyltransferase component of 2-oxoglutarate dehydrogenase complex, mitochondrial OS=Homo sapiens GN=DLST PE=1 SV=4 - [ODO2_HUMAN]	83.72	3.09	1	2	2	4	0.415577	4	2.32333	0.405132	4	5.16417	0.421152	4	8.18049	0.917428	4	9.21586	1.05086	4	5.28847	453	48.7245	8.95361
F8VZG5	Adenylate kinase 2, mitochondrial OS=Homo sapiens GN=AK2 PE=1 SV=1 - [F8VZG5_HUMAN]	466.17	21.6	6	3	3	14	0.412506	14	26.8113	0.424728	14	23.1021	0.40501	14	23.0707	1.06684	14	7.50616	0.953116	14	5.4358	162	17.488	6.771
Q9GZM7	Tubulointerstitial nephritis antigen-like OS=Homo sapiens GN=TINAGL1 PE=1 SV=1 - [TINAL_HUMAN]	291.95	4.71	2	2	2	9	0.412415	9	34.5623	0.452321	9	32.345	0.379691	9	31.1889	1.01336	9	12.4826	0.988696	9	8.79838	467	52.353	6.99072
Q14152	Eukaryotic translation initiation factor 3 subunit A OS=Homo sapiens GN=EIF3A PE=1 SV=1 - [EIF3A_HUMAN]	39.57	1.3	1	1	1	1	0.411236	1		0.51238	1		0.325405	1		1.41162	1		0.724305	1		1382	166.468	6.78564
A0RZB6	Endoplasmic reticulum chaperone (Fragment) OS=Homo sapiens GN=SIL1 PE=2 SV=1 - [A0RZB6_HUMAN]	56.4992	8.43	1	1	1	11	0.402618	11	48.9225	0.411861	11	54.6308	0.391573	11	41.0559	1.22959	11	5.04547	0.845148	11	5.0416	83	8.80565	4.84326
Q9NYU2	UDP-glucose:glycoprotein glucosyltransferase 1 OS=Homo sapiens GN=UGGT1 PE=1 SV=3 - [UGGG1_HUMAN]	26.39	0.51	1	1	1	1	0.400109	1		0.41086	1		0.3971	1		1.15351	1		0.895654	1		1555	177.078	5.63037
P35579	Myosin-9 OS=Homo sapiens GN=MYH9 PE=1 SV=4 - [MYH9_HUMAN]	2068.1	11.94	6	18	18	61	0.398745	61	63.0372	0.423334	61	62.3642	0.402249	61	57.9536	1.05798	61	9.46998	0.959071	61	7.08703	1960	226.392	5.60498
P59998	Actin-related protein 2/3 complex subunit 4 OS=Homo sapiens GN=ARPC4 PE=1 SV=3 - [ARPC4_HUMAN]	43.77	8.93	5	2	2	2	0.396086	2	91.0623	0.411457	2	79.564	0.387765	2	103.266	1.02484	2	8.04918	0.979381	2	5.58826	168	19.6543	8.42627
H0Y8C5	Adenylate kinase 9 (Fragment) OS=Homo sapiens GN=AK9 PE=4 SV=1 - [H0Y8C5_HUMAN]	27.04	4.17	1	1	1	1	0.377607	1		0.352658	1		0.406998	1		1.22985	1		0.844977	1		312	36.4479	9.21729
B5MCP9	40S ribosomal protein S7 OS=Homo sapiens GN=RPS7 PE=1 SV=1 - [B5MCP9_HUMAN]	34.3645	10.7	2	2	2	4	0.376896	4	25.4817	0.425077	4	25.0823	0.33904	4	25.9317	1.00498	4	3.2619	0.994224	4	2.24119	187	21.2988	10.272
P08238	Heat shock protein HSP 90-beta OS=Homo sapiens GN=HSP90AB1 PE=1 SV=4 - [HS90B_HUMAN]	388.984	7.32	9	1	6	22	0.36452	1		0.392717	1		0.344879	1		1.08738	1		0.939553	1		724	83.2121	5.03369
P62906	60S ribosomal protein L10a OS=Homo sapiens GN=RPL10A PE=1 SV=2 - [RL10A_HUMAN]	216.54	11.98	1	2	2	9	0.361819	9	21.7083	0.327737	9	29.9906	0.385781	9	28.088	1.32789	9	2.98145	0.779887	9	3.44408	217	24.8155	9.93506
Q08211	ATP-dependent RNA helicase A OS=Homo sapiens GN=DHX9 PE=1 SV=4 - [DHX9_HUMAN]	59.17	1.26	1	1	1	2	0.357941	2	1.36784	0.348679	2	25.4968	0.362953	2	25.1261	1.02175	2	4.57054	0.982579	2	3.15455	1270	140.869	6.84424
Q96M27	Protein PRRC1 OS=Homo sapiens GN=PRRC1 PE=1 SV=1 - [PRRC1_HUMAN]	26.82	3.82	1	1	1	1	0.357604	1		0.309581	1		0.407842	1		1.18591	1		0.874145	1		445	46.6718	5.8335
A0A075B6S8	Ig kappa chain V-I region HK102 (Fragment) OS=Homo sapiens GN=IGKV1-5 PE=4 SV=1 - [A0A075B6S8_HUMAN]	872.706	34.19	14	2	4	103	0.355804	6	28.6664	0.376359	6	31.6661	0.343031	6	25.7439	0.818096	6	9.16482	1.11831	6	4.51998	117	12.7734	8.27979
E9PLD0	Ras-related protein Rab-1B OS=Homo sapiens GN=RAB1B PE=3 SV=1 - [E9PLD0_HUMAN]	127.191	11.24	16	1	2	6	0.351182	2	12.647	0.372221	2	6.33936	0.337271	2	19.1166	1.06703	2	2.41849	0.952898	2	1.79776	169	18.4714	5.71924
P60953	Cell division control protein 42 homolog OS=Homo sapiens GN=CDC42 PE=1 SV=2 - [CDC42_HUMAN]	42.09	5.76	1	1	1	2	0.346401	2	12.258	0.371504	2	15.2898	0.32915	2	9.13281	1.2801	2	5.88354	0.810244	2	6.1712	191	21.245	6.55127
I3L3Q7	Complement component 1 Q subcomponent-binding protein, mitochondrial (Fragment) OS=Homo sapiens GN=C1QBP PE=1 SV=1 - [I3L3Q7_HUMAN]	26.6	16.95	3	1	1	1	0.336137	1		0.311686	1		0.364359	1		1.2086	1		0.85908	1		177	19.9936	4.22119
A0A087WX41	Clathrin heavy chain 2 OS=Homo sapiens GN=CLTCL1 PE=1 SV=1 - [A0A087WX41_HUMAN]	35.37	1.35	4	1	1	2	0.335593	2	37.6214	0.328555	2	35.0389	0.347742	2	39.8889	1.00947	2	4.67122	0.990721	2	3.15905	1260	142.367	6.43018
F5H3Q5	Collagen alpha-6(IV) chain OS=Homo sapiens GN=COL4A6 PE=4 SV=1 - [F5H3Q5_HUMAN]	23.26	0.55	5	1	1	1	0.332403	1		0.349384	1		0.322512	1		1.1052	1		0.927721	1		1633	158.024	9.08545
E5RK64	Vesicle-associated membrane protein-associated protein B/C OS=Homo sapiens GN=VAPB PE=1 SV=1 - [E5RK64_HUMAN]	27.84	16.9	3	1	1	1	0.331962	1		0.345998	1		0.324766	1		1.06358	1		0.955356	1		71	7.79609	9.42236
P06576	ATP synthase subunit beta, mitochondrial OS=Homo sapiens GN=ATP5B PE=1 SV=3 - [ATPB_HUMAN]	1358.23	21.55	4	7	7	41	0.331341	41	48.9548	0.352166	41	52.6633	0.322749	41	54.141	1.12011	41	6.30359	0.917825	41	5.28719	529	56.5246	5.40186
P13667	Protein disulfide-isomerase A4 OS=Homo sapiens GN=PDIA4 PE=1 SV=2 - [PDIA4_HUMAN]	39.6126	2.17	1	2	2	3	0.330716	2	5.14529	0.332781	2	0.404457	0.334195	2	9.49551	1.03859	2	1.11181	0.971913	2	0.788708	645	72.887	5.07178
G3V161	Kelch repeat and BTB (POZ) domain containing 3, isoform CRA_a OS=Homo sapiens GN=KBTBD3 PE=4 SV=1 - [G3V161_HUMAN]	62.594	1.31	2	1	1	5	0.326495	5	21.3932	0.346543	5	16.2975	0.313686	5	26.4727	1.00969	5	3.87349	0.991128	5	2.56288	533	60.6366	5.23682
P30101	Protein disulfide-isomerase A3 OS=Homo sapiens GN=PDIA3 PE=1 SV=4 - [PDIA3_HUMAN]	775.309	8.71	2	5	5	39	0.32599	39	30.3719	0.344601	39	30.69	0.296269	39	31.1824	1.04406	39	3.99082	0.968311	39	2.80835	505	56.7468	6.354
P62277	40S ribosomal protein S13 OS=Homo sapiens GN=RPS13 PE=1 SV=2 - [RS13_HUMAN]	160.565	14.57	2	2	2	14	0.324503	14	44.1206	0.350692	14	59.5214	0.320358	14	31.4899	1.09155	14	6.96704	0.936775	14	5.41697	151	17.2117	10.5356
Q5JP53	Tubulin beta chain OS=Homo sapiens GN=TUBB PE=1 SV=1 - [Q5JP53_HUMAN]	742.61	9.86	11	3	3	24	0.31185	24	45.2378	0.32103	24	45.2576	0.316853	24	46.12	1.06938	24	5.09508	0.951495	24	3.6903	426	47.736	4.80518
Q9HCM9	E3 ubiquitin-protein ligase TRIM39 OS=Homo sapiens GN=TRIM39 PE=1 SV=2 - [TRI39_HUMAN]	29.18	1.35	1	1	1	2	0.310057	2	14.6845	0.397374	2	23.8104	0.233513	2	0.745926	1.17011	2	18.6109	0.873249	2	16.5345	518	59.6527	7.6792
E7ETU9	Procollagen-lysine,2-oxoglutarate 5-dioxygenase 2 OS=Homo sapiens GN=PLOD2 PE=1 SV=1 - [E7ETU9_HUMAN]	134.8	5.97	3	3	3	4	0.307944	4	1.9734	0.323783	4	7.47438	0.313079	4	7.13591	0.96788	4	2.57005	1.01874	4	1.62194	703	81.1187	6.65381
C9JTY3	Protein TFG (Fragment) OS=Homo sapiens GN=TFG PE=1 SV=1 - [C9JTY3_HUMAN]	128.36	14.06	6	2	2	8	0.303018	8	32.0688	0.31454	8	32.6464	0.289015	8	36.0303	1.00548	8	5.05083	0.993812	8	3.31289	128	14.7498	5.36377
P62258	14-3-3 protein epsilon OS=Homo sapiens GN=YWHAE PE=1 SV=1 - [1433E_HUMAN]	1830.79	22.35	5	3	5	41	0.303009	36	44.8998	0.296066	36	41.4929	0.303722	36	54.7379	1.1359	36	4.47938	0.907345	36	3.82821	255	29.1554	4.7417
P26641	Elongation factor 1-gamma OS=Homo sapiens GN=EEF1G PE=1 SV=3 - [EF1G_HUMAN]	148.95	10.07	1	3	3	8	0.300168	8	90.7624	0.310286	8	101.782	0.296019	8	81.3711	0.981067	8	3.87388	1.01011	8	2.53046	437	50.0871	6.66846
H0Y875	Calumenin (Fragment) OS=Homo sapiens GN=CALU PE=1 SV=1 - [H0Y875_HUMAN]	34.98	18.37	2	1	1	1	0.296048	1		0.323348	1		0.276055	1		1.31704	1		0.787094	1		147	17.359	4.42432
C9J9K3	40S ribosomal protein SA (Fragment) OS=Homo sapiens GN=RPSA PE=1 SV=3 - [C9J9K3_HUMAN]	892.95	9.47	3	2	2	23	0.293207	23	53.0843	0.320755	23	58.4895	0.28592	23	53.0176	1.07229	23	2.74242	0.94957	23	2.08949	264	29.487	5.24951
P62937	Peptidyl-prolyl cis-trans isomerase A OS=Homo sapiens GN=PPIA PE=1 SV=2 - [PPIA_HUMAN]	1208.82	55.76	13	8	10	62	0.287866	58	34.9263	0.28863	58	31.6035	0.278438	58	36.929	1.00291	58	5.77475	0.995629	58	3.81981	165	18.0009	7.81104
P27797	Calreticulin OS=Homo sapiens GN=CALR PE=1 SV=1 - [CALR_HUMAN]	958	22.78	3	6	6	47	0.2875	47	36.9197	0.292879	47	31.8648	0.271996	47	38.6246	1.03964	47	11.7551	0.971248	47	8.04224	417	48.1118	4.43701
Q06830	Peroxiredoxin-1 OS=Homo sapiens GN=PRDX1 PE=1 SV=1 - [PRDX1_HUMAN]	141.16	5.53	1	1	1	5	0.28561	5	20.7398	0.304122	5	15.7942	0.273509	5	25.7016	0.997779	5	4.76552	0.999037	5	3.24522	199	22.0963	8.1333
P23246	Splicing factor, proline- and glutamine-rich OS=Homo sapiens GN=SFPQ PE=1 SV=2 - [SFPQ_HUMAN]	89.1661	6.65	1	3	3	5	0.282964	5	13.8803	0.293446	5	11.126	0.278192	5	17.5367	1.0439	5	3.01939	0.968421	5	2.19881	707	76.1016	9.43701
P27348	14-3-3 protein theta OS=Homo sapiens GN=YWHAQ PE=1 SV=1 - [1433T_HUMAN]	246.387	18.37	8	1	5	19	0.277763	3	0.820428	0.290119	3	9.56419	0.284822	3	7.2861	1.11728	3	0.979743	0.919703	3	0.785442	245	27.7468	4.77979
E9PJN4	Short transient receptor potential channel 6 OS=Homo sapiens GN=TRPC6 PE=1 SV=1 - [E9PJN4_HUMAN]	22.89	0.94	2	1	1	1	0.277207	1		0.275364	1		0.283655	1		1.30439	1		0.795489	1		853	97.2387	6.80029
K7EK91	Dynein heavy chain 17, axonemal OS=Homo sapiens GN=DNAH17 PE=1 SV=1 - [K7EK91_HUMAN]	57.3515	0.27	36	1	2	11	0.276728	2	37.7358	0.303749	2	42.3653	0.256433	2	32.8166	1.24255	2	0.617877	0.836526	2	0.609275	4457	508.461	5.71924
C9J0D1	Histone H2A OS=Homo sapiens GN=H2AFV PE=3 SV=1 - [C9J0D1_HUMAN]	160.77	15.57	4	1	2	11	0.274838	1		0.285486	1		0.269775	1		1.27335	1		0.8161	1		122	13.155	9.99365
G3XAN0	40S ribosomal protein S20 OS=Homo sapiens GN=RPS20 PE=1 SV=1 - [G3XAN0_HUMAN]	48.18	18.75	2	1	1	2	0.271281	2	31.2603	0.302056	2	30.4215	0.247664	2	32.2033	1.17397	2	3.85038	0.881575	2	3.40372	64	7.24285	8.92432
P08621	U1 small nuclear ribonucleoprotein 70 kDa OS=Homo sapiens GN=SNRNP70 PE=1 SV=2 - [RU17_HUMAN]	44.94	2.52	1	1	1	2	0.269573	2	3.97845	0.267739	2	6.57603	0.27581	2	1.66622	1.04441	2	6.43492	0.966958	2	4.61245	437	51.5258	9.93506
C9J6B6	Eukaryotic translation initiation factor 4 gamma 1 (Fragment) OS=Homo sapiens GN=EIF4G1 PE=1 SV=1 - [C9J6B6_HUMAN]	24.98	1.45	8	1	1	1	0.26663	1		0.239246	1		0.296353	1		1.18175	1		0.876905	1		757	82.4436	4.83057
P55072	Transitional endoplasmic reticulum ATPase OS=Homo sapiens GN=VCP PE=1 SV=4 - [TERA_HUMAN]	5162.45	35.24	6	22	22	168	0.251473	167	64.7234	0.268195	167	59.2142	0.246269	167	68.9439	1.03053	167	8.29634	0.977292	167	5.66598	806	89.2657	5.26221
P10599	Thioredoxin OS=Homo sapiens GN=TXN PE=1 SV=3 - [THIO_HUMAN]	29.36	8.57	1	1	1	1	0.251287	1		0.25259	1		0.254402	1		1.13185	1		0.910033	1		105	11.7297	4.91943
P48059	LIM and senescent cell antigen-like-containing domain protein 1 OS=Homo sapiens GN=LIMS1 PE=1 SV=4 - [LIMS1_HUMAN]	137.47	3.69	1	1	1	6	0.248711	6	7.79101	0.256887	6	11.8487	0.251398	6	11.4641	0.983223	6	6.4212	1.0087	6	4.00311	325	37.2258	8.04541
Q86UY0	Protein BLOC1S5-TXNDC5 OS=Homo sapiens GN=TXNDC5 PE=2 SV=1 - [Q86UY0_HUMAN]	668.626	9.72	2	2	3	13	0.248706	12	22.9807	0.238704	12	21.49	0.253178	12	25.6911	1.05231	12	3.48019	0.962834	12	2.5488	360	40.3439	5.8335
F5H5I5	ATP-binding cassette sub-family B member 9 (Fragment) OS=Homo sapiens GN=ABCB9 PE=4 SV=1 - [F5H5I5_HUMAN]	39.9901	10.77	4	1	1	3	0.245937	3	20.0743	0.250993	3	38.6851	0.231621	3	8.65155	0.981111	3	1.23124	1.0101	3	0.788505	65	7.43285	6.49365
J3KTA4	Probable ATP-dependent RNA helicase DDX5 OS=Homo sapiens GN=DDX5 PE=1 SV=1 - [J3KTA4_HUMAN]	47.9	1.3	4	1	1	3	0.238765	3	6.48791	0.241909	3	6.39636	0.239975	3	2.10864	1.28379	3	2.01247	0.809166	3	2.09053	614	69.0438	8.85107
B1AKZ5	Astrocytic phosphoprotein PEA-15 OS=Homo sapiens GN=PEA15 PE=1 SV=1 - [B1AKZ5_HUMAN]	25.28	4.63	12	1	1	1	0.233436	1		0.277213	1		0.197237	1		1.06142	1		0.956789	1		108	12.5226	5.17334
P62304	Small nuclear ribonucleoprotein E OS=Homo sapiens GN=SNRPE PE=1 SV=1 - [RUXE_HUMAN]	55.83	39.13	2	2	2	2	0.2308	2	16.6613	0.23047	2	12.3129	0.234894	2	20.619	1.05332	2	4.85084	0.96152	2	3.52704	92	10.7966	9.43701
M0QX76	40S ribosomal protein S16 (Fragment) OS=Homo sapiens GN=RPS16 PE=1 SV=1 - [M0QX76_HUMAN]	297	20	6	1	1	8	0.230057	8	25.2908	0.23571	8	29.2011	0.227917	8	21.7194	0.971063	8	4.27526	1.01665	8	2.72045	50	5.55411	9.62744
P14625	Endoplasmin OS=Homo sapiens GN=HSP90B1 PE=1 SV=1 - [ENPL_HUMAN]	586.199	10.46	5	5	7	27	0.229917	21	36.8484	0.216448	21	37.7214	0.24623	21	37.7594	1.04376	21	8.10253	0.96851	21	5.53221	803	92.4113	4.84326
D6RHJ3	Calnexin (Fragment) OS=Homo sapiens GN=CANX PE=1 SV=3 - [D6RHJ3_HUMAN]	91.79	20.25	8	1	1	2	0.228424	2	30.2308	0.235182	2	26.1237	0.225993	2	34.2221	1.16214	2	4.22758	0.889342	2	3.66709	79	8.6311	4.15771
P62424	60S ribosomal protein L7a OS=Homo sapiens GN=RPL7A PE=1 SV=2 - [RL7A_HUMAN]	93.5081	5.64	2	2	2	5	0.222518	5	68.8905	0.25329	5	71.9958	0.221132	5	88.3938	1.26041	5	6.3405	0.824684	5	6.7234	266	29.977	10.6089
O15230	Laminin subunit alpha-5 OS=Homo sapiens GN=LAMA5 PE=1 SV=8 - [LAMA5_HUMAN]	431.449	0.51	5	1	3	33	0.221885	4	61.7781	0.220891	4	61.1042	0.226519	4	62.3643	1.00911	4	4.97185	0.991244	4	3.42672	3695	399.479	7.02002
P61981	14-3-3 protein gamma OS=Homo sapiens GN=YWHAG PE=1 SV=2 - [1433G_HUMAN]	652.382	31.58	7	3	7	34	0.221277	18	118.975	0.231123	18	120.24	0.215952	18	109.413	1.05702	18	6.7883	0.959659	18	5.07194	247	28.2849	4.89404
E9PPU1	40S ribosomal protein S3 OS=Homo sapiens GN=RPS3 PE=1 SV=1 - [E9PPU1_HUMAN]	78.3714	18.99	13	3	3	6	0.220722	6	16.529	0.233327	6	22.0096	0.212932	6	11.2918	1.07147	6	4.08334	0.949917	6	3.07111	158	17.3965	9.49561
Q13573	SNW domain-containing protein 1 OS=Homo sapiens GN=SNW1 PE=1 SV=1 - [SNW1_HUMAN]	32.7619	2.05	19	1	2	4	0.217856	1		0.220538	1		0.219132	1		1.01375	1		0.988432	1		536	61.4565	9.5249
P62857	40S ribosomal protein S28 OS=Homo sapiens GN=RPS28 PE=1 SV=1 - [RS28_HUMAN]	120.428	24.64	1	2	2	9	0.214519	9	51.0235	0.218866	9	56.5747	0.214207	9	46.1227	1.0301	9	5.52506	0.977582	9	3.74458	69	7.8362	10.6968
P46783	40S ribosomal protein S10 OS=Homo sapiens GN=RPS10 PE=1 SV=1 - [RS10_HUMAN]	115.235	9.7	4	2	2	6	0.212323	6	11.0357	0.219381	6	7.01454	0.20923	6	14.8994	1.14277	6	2.98411	0.902676	6	2.53437	165	18.8859	10.1548
K7EPW7	Glucosidase 2 subunit beta (Fragment) OS=Homo sapiens GN=PRKCSH PE=1 SV=1 - [K7EPW7_HUMAN]	24.98	4.76	3	1	1	1	0.208407	1		0.211781	1		0.208884	1		1.05537	1		0.960804	1		168	18.9462	5.96045
K7EQI0	Paragranulin (Fragment) OS=Homo sapiens GN=GRN PE=4 SV=1 - [K7EQI0_HUMAN]	40.82	11.82	4	1	1	1	0.200523	1		0.208733	1		0.196424	1		1.41785	1		0.720169	1		110	11.8242	7.6499
E9PBF6	Lamin-B1 OS=Homo sapiens GN=LMNB1 PE=1 SV=1 - [E9PBF6_HUMAN]	354.541	27.91	4	10	11	23	0.199171	20	103.229	0.209074	20	109.356	0.1978	20	101.38	1.04025	20	13.6712	0.970785	20	9.44588	387	44.6157	5.04639
S4R359	Heterogeneous nuclear ribonucleoprotein K (Fragment) OS=Homo sapiens GN=HNRNPK PE=1 SV=1 - [S4R359_HUMAN]	53.69	19	4	1	1	1	0.199067	1		0.207266	1		0.194953	1		1.17762	1		0.879649	1		100	10.7034	5.37646
M0R1V7	Ubiquitin-60S ribosomal protein L40 (Fragment) OS=Homo sapiens GN=UBA52 PE=4 SV=1 - [M0R1V7_HUMAN]	408.165	58.73	27	4	4	24	0.195534	24	15.5864	0.19699	24	17.0857	0.184395	24	17.2549	1.05376	24	4.91981	0.961872	24	3.53778	63	7.12779	5.36377
Q9Y5S9	RNA-binding protein 8A OS=Homo sapiens GN=RBM8A PE=1 SV=1 - [RBM8A_HUMAN]	226.8	6.32	1	1	1	9	0.194977	9	22.7997	0.196503	9	14.9193	0.19	9	24.9834	1.07676	9	2.73848	0.946604	9	2.03475	174	19.8767	5.71924
P30049	ATP synthase subunit delta, mitochondrial OS=Homo sapiens GN=ATP5D PE=1 SV=2 - [ATPD_HUMAN]	35.69	5.36	1	1	1	2	0.194738	2	35.1772	0.213613	2	36.0518	0.180738	2	34.2319	1.13256	2	0.631226	0.90955	2	0.521787	168	17.4792	5.49072
Q96Q42	Alsin OS=Homo sapiens GN=ALS2 PE=1 SV=2 - [ALS2_HUMAN]	25.4305	0.42	1	1	1	2	0.193777	2	0.63169	0.195621	2	0.518481	0.195398	2	1.68926	0.960917	2	5.16436	1.02288	2	3.21981	1657	183.518	6.26514
Q92626	Peroxidasin homolog OS=Homo sapiens GN=PXDN PE=1 SV=2 - [PXDN_HUMAN]	682.434	3.65	5	5	5	22	0.192467	22	112.831	0.212117	22	95.58	0.177689	22	117.98	0.990164	22	16.7428	1.00407	22	12.0314	1479	165.17	7.1665
I3L300	Adenylate cyclase type 9 (Fragment) OS=Homo sapiens GN=ADCY9 PE=4 SV=1 - [I3L300_HUMAN]	22.405	2.79	1	1	1	2	0.188522	2	1563.02	0.216234	2	1125.52	0.16425	2	2386.25	0.983902	2	13.4591	1.00384	2	8.74166	215	23.2989	5.79541
P10809	60 kDa heat shock protein, mitochondrial OS=Homo sapiens GN=HSPD1 PE=1 SV=2 - [CH60_HUMAN]	7815.1	31.06	7	15	15	240	0.188194	240	99.5886	0.198096	240	87.4146	0.194953	231	93.489	1.15385	240	8.16976	0.895426	240	7.11942	573	61.0164	5.87158
P62318	Small nuclear ribonucleoprotein Sm D3 OS=Homo sapiens GN=SNRPD3 PE=1 SV=1 - [SMD3_HUMAN]	258.419	11.11	14	1	2	17	0.188142	13	20.463	0.190237	13	21.9591	0.195793	13	23.7419	1.0108	13	5.09839	0.990389	13	3.55553	126	13.9073	10.3159
P09486	SPARC OS=Homo sapiens GN=SPARC PE=1 SV=1 - [SPRC_HUMAN]	1284.1	24.42	4	7	7	69	0.188132	69	57.4346	0.198359	69	60.078	0.178298	68	54.191	1.10741	69	8.52977	0.926255	69	6.43275	303	34.6097	4.84326
E9PKZ0	60S ribosomal protein L8 (Fragment) OS=Homo sapiens GN=RPL8 PE=1 SV=1 - [E9PKZ0_HUMAN]	299.709	31.71	5	4	4	16	0.187768	16	53.2748	0.197995	16	57.6388	0.189142	16	54.1935	1.1373	16	5.07472	0.906404	16	4.24308	205	22.3752	10.7554
P62829	60S ribosomal protein L23 OS=Homo sapiens GN=RPL23 PE=1 SV=1 - [RL23_HUMAN]	55.48	17.86	5	2	2	2	0.18758	2	17.6024	0.197054	2	19.1611	0.182079	2	16.0593	1.14054	2	5.78577	0.903205	2	4.84937	140	14.8561	10.5063
F8W7S5	Ribosome-binding protein 1 OS=Homo sapiens GN=RRBP1 PE=1 SV=1 - [F8W7S5_HUMAN]	25.03	1.07	3	1	1	1	0.18552	1		0.199545	1		0.175823	1		1.0721	1		0.949695	1		751	84.2752	5.0083
P30040	Endoplasmic reticulum resident protein 29 OS=Homo sapiens GN=ERP29 PE=1 SV=4 - [ERP29_HUMAN]	343.45	4.6	1	1	1	15	0.185216	15	38.257	0.1951	15	36.2156	0.179317	15	38.4466	1.06135	15	2.45553	0.956836	15	1.78241	261	28.9752	7.31299
H3BTP7	60S ribosomal protein L4 (Fragment) OS=Homo sapiens GN=RPL4 PE=1 SV=1 - [H3BTP7_HUMAN]	32.78	9.41	3	1	1	2	0.183893	2	2.12152	0.191692	2	2.81668	0.179882	2	1.44136	1.13655	2	2.04071	0.90678	2	1.69798	170	18.806	10.77
Q9NU22	Midasin OS=Homo sapiens GN=MDN1 PE=1 SV=2 - [MDN1_HUMAN]	60.9544	0.21	15	2	2	8	0.182252	2	68.0493	0.194826	2	57.4764	0.173266	2	79.8314	0.982056	2	5.6161	1.00871	2	3.62864	5596	632.42	5.68115
P40926	Malate dehydrogenase, mitochondrial OS=Homo sapiens GN=MDH2 PE=1 SV=3 - [MDHM_HUMAN]	680.979	22.49	2	6	6	34	0.181743	34	51.753	0.188519	34	49.0145	0.172408	34	44.6047	1.02445	34	4.80547	0.981321	34	3.42197	338	35.4807	8.67529
P22392	Nucleoside diphosphate kinase B OS=Homo sapiens GN=NME2 PE=1 SV=1 - [NDKB_HUMAN]	272.642	25.66	9	4	4	17	0.18139	17	35.3053	0.190535	17	28.4579	0.182128	17	36.5411	1.10982	17	7.5782	0.924658	17	6.32524	152	17.2869	8.41162
O00232	26S proteasome non-ATPase regulatory subunit 12 OS=Homo sapiens GN=PSMD12 PE=1 SV=3 - [PSD12_HUMAN]	26.27	2.85	1	1	1	1	0.178827	1		0.213238	1		0.150294	1		0.978348	1		1.01194	1		456	52.8706	7.6499
F8VYN5	Heterogeneous nuclear ribonucleoprotein A1 (Fragment) OS=Homo sapiens GN=HNRNPA1 PE=1 SV=1 - [F8VYN5_HUMAN]	57.2485	25.66	12	1	3	4	0.177811	1		0.199808	1		0.16066	1		1.01124	1		0.990098	1		113	12.8895	7.63525
I3L0N9	Sodium-independent sulfate anion transporter (Fragment) OS=Homo sapiens GN=SLC26A11 PE=4 SV=1 - [I3L0N9_HUMAN]	77.33	3.55	1	1	1	7	0.176682	7	23.1156	0.165239	7	21.4962	0.190222	7	19.598	0.967907	7	1.49355	1.01887	7	0.934206	197	21.1921	8.51416
Q02878	60S ribosomal protein L6 OS=Homo sapiens GN=RPL6 PE=1 SV=3 - [RL6_HUMAN]	74.27	2.78	1	1	1	4	0.176385	4	15.5151	0.190499	4	17.6125	0.167245	4	13.0005	1.05742	4	1.24177	0.959411	4	0.906802	288	32.7076	10.5796
P51991	Heterogeneous nuclear ribonucleoprotein A3 OS=Homo sapiens GN=HNRNPA3 PE=1 SV=2 - [ROA3_HUMAN]	27.5745	2.65	7	1	2	3	0.172826	1		0.178933	1		0.170182	1		1.13249	1		0.90961	1		378	39.5706	9.01221
Q5JXC5	Mitofusin-2 (Fragment) OS=Homo sapiens GN=MFN2 PE=1 SV=1 - [Q5JXC5_HUMAN]	33.64	8.16	2	1	1	2	0.170818	2	25.1699	0.196709	2	32.3482	0.149556	2	16.7328	1.08716	2	9.02276	0.937347	2	6.94315	98	11.1619	9.49561
P09972	Fructose-bisphosphate aldolase C OS=Homo sapiens GN=ALDOC PE=1 SV=2 - [ALDOC_HUMAN]	55.2033	5.49	4	1	3	7	0.17066	3	3.00239	0.176415	3	2.98422	0.17153	3	1.21772	1.2669	3	6.20313	0.820381	3	6.10092	364	39.4312	6.87354
Q13813	Spectrin alpha chain, non-erythrocytic 1 OS=Homo sapiens GN=SPTAN1 PE=1 SV=3 - [SPTN1_HUMAN]	411.478	3.76	1	6	6	18	0.170243	18	110.899	0.182461	18	94.1657	0.161941	18	138.494	1.06488	18	6.56787	0.954489	18	4.82939	2472	284.364	5.35107
E9PSD0	Zinc finger protein 34 (Fragment) OS=Homo sapiens GN=ZNF34 PE=4 SV=1 - [E9PSD0_HUMAN]	23.78	1.89	3	1	1	1	0.169898	1		0.191647	1		0.152839	1		1.04184	1		0.969785	1		264	30.1299	8.17725
P50454	Serpin H1 OS=Homo sapiens GN=SERPINH1 PE=1 SV=2 - [SERPH_HUMAN]	2448.22	20.1	12	8	8	100	0.165761	100	69.7453	0.177283	100	82.5337	0.158569	96	64.0887	1.08147	100	7.60489	0.943478	100	5.88095	418	46.4112	8.68994
P98160	Basement membrane-specific heparan sulfate proteoglycan core protein OS=Homo sapiens GN=HSPG2 PE=1 SV=4 - [PGBM_HUMAN]	5513.23	4.12	2	15	15	161	0.162894	149	195.554	0.184476	149	190.928	0.156008	139	184.604	1.01532	161	9.8509	0.987394	161	6.66449	4391	468.532	6.50732
D3YTB1	60S ribosomal protein L32 (Fragment) OS=Homo sapiens GN=RPL32 PE=1 SV=1 - [D3YTB1_HUMAN]	24.95	5.26	3	1	1	1	0.161138	1		0.16939	1		0.156324	1		1.04971	1		0.964562	1		133	15.6067	11.4438
S4R2Y4	Chromobox protein homolog 3 (Fragment) OS=Homo sapiens GN=CBX3 PE=1 SV=1 - [S4R2Y4_HUMAN]	193.4	40.19	4	2	2	7	0.160951	7	51.4214	0.159739	7	48.8918	0.164826	7	53.6747	1.17397	7	9.0531	0.882072	7	7.55942	107	12.3893	8.54346
P68104	Elongation factor 1-alpha 1 OS=Homo sapiens GN=EEF1A1 PE=1 SV=1 - [EF1A1_HUMAN]	863.366	18.18	7	9	9	46	0.16041	46	110.783	0.166594	46	99.9469	0.162652	45	118.343	1.11667	46	9.06155	0.920103	46	7.35625	462	50.1091	9.01221
H0YEN5	40S ribosomal protein S2 (Fragment) OS=Homo sapiens GN=RPS2 PE=1 SV=1 - [H0YEN5_HUMAN]	416.11	22.05	9	4	4	18	0.159226	18	36.3346	0.173809	18	38.4833	0.148556	18	37.7805	1.08478	18	7.43364	0.941205	18	5.70737	195	21.1404	9.83252
K7EM33	Non-receptor tyrosine-protein kinase TYK2 (Fragment) OS=Homo sapiens GN=TYK2 PE=4 SV=1 - [K7EM33_HUMAN]	48.86	6.67	1	1	1	4	0.158393	4	2.81106	0.161431	4	10.9511	0.151611	4	8.33388	1.00192	4	1.40638	0.996288	4	0.951273	135	14.9546	9.84717
B4DJV2	Citrate synthase OS=Homo sapiens GN=CS PE=1 SV=1 - [B4DJV2_HUMAN]	346.29	6.18	14	2	2	11	0.157308	11	25.2455	0.156582	11	21.0041	0.15654	11	19.8069	1.03773	11	5.02411	0.972516	11	3.66371	453	50.3997	7.89893
Q15084	Protein disulfide-isomerase A6 OS=Homo sapiens GN=PDIA6 PE=1 SV=1 - [PDIA6_HUMAN]	3403.94	14.32	1	5	5	81	0.155061	80	58.8864	0.160583	80	57.2494	0.150602	80	69.6342	1.07042	80	6.23175	0.950813	80	4.81841	440	48.0913	5.08447
J3QLI9	Small nuclear ribonucleoprotein Sm D1 OS=Homo sapiens GN=SNRPD1 PE=1 SV=1 - [J3QLI9_HUMAN]	538.71	26.67	2	1	1	19	0.154907	19	26.7094	0.152104	19	23.8004	0.155632	19	35.3338	0.995159	19	2.84564	1.00078	19	1.90132	75	8.38771	11.8394
O95302	Peptidyl-prolyl cis-trans isomerase FKBP9 OS=Homo sapiens GN=FKBP9 PE=1 SV=2 - [FKBP9_HUMAN]	122.578	4.21	3	3	3	8	0.153603	8	18.3968	0.161977	8	26.2448	0.143793	8	17.0583	1.00959	8	4.51592	0.991192	8	3.07873	570	63.0435	5.08447
X6RDA4	Paraspeckle component 1 (Fragment) OS=Homo sapiens GN=PSPC1 PE=1 SV=1 - [X6RDA4_HUMAN]	34.43	3.23	2	1	1	1	0.153477	1		0.166699	1		0.143967	1		1.18536	1		0.874509	1		248	27.2572	5.45264
P19338	Nucleolin OS=Homo sapiens GN=NCL PE=1 SV=3 - [NUCL_HUMAN]	139.704	5.77	6	4	4	11	0.151294	11	23.659	0.161655	11	18.5655	0.146384	11	31.3648	1.12698	11	7.74209	0.913268	11	6.37143	710	76.5684	4.70361
H3BR27	RNA-binding motif protein, X chromosome, N-terminally processed OS=Homo sapiens GN=RBMX PE=1 SV=1 - [H3BR27_HUMAN]	614.859	44.87	8	3	3	20	0.150764	20	25.8073	0.152787	20	21.1072	0.153935	20	26.9064	1.07093	20	4.70141	0.950475	20	3.42062	78	8.60437	5.49072
Q96KK5	Histone H2A type 1-H OS=Homo sapiens GN=HIST1H2AH PE=1 SV=3 - [H2A1H_HUMAN]	2013.76	27.34	14	2	3	65	0.150572	55	121.822	0.162214	55	123.084	0.149323	53	124.84	1.02024	55	2.50884	0.984126	55	1.75149	128	13.8978	10.8872
P02545	Prelamin-A/C OS=Homo sapiens GN=LMNA PE=1 SV=1 - [LMNA_HUMAN]	1360.68	20.63	3	12	13	40	0.148875	39	74.3328	0.175067	39	87.2522	0.148162	39	79.2668	0.984823	39	5.91429	1.00764	39	3.71304	664	74.0947	7.02002
K7ERY7	60S ribosomal protein L27 OS=Homo sapiens GN=RPL27 PE=1 SV=1 - [K7ERY7_HUMAN]	108.229	32.5	6	2	2	19	0.148758	19	81.0874	0.171442	19	86.2249	0.18989	15	60.2285	1.08511	19	15.4983	0.94106	19	12.9196	40	4.36341	10.3892
P62750	60S ribosomal protein L23a OS=Homo sapiens GN=RPL23A PE=1 SV=1 - [RL23A_HUMAN]	79.1	5.13	5	1	1	5	0.145111	5	2.0496	0.155524	5	3.2658	0.136122	5	6.53948	1.19954	5	2.48106	0.865099	5	2.32105	156	17.6841	10.4478
Q14571	Inositol 1,4,5-trisphosphate receptor type 2 OS=Homo sapiens GN=ITPR2 PE=1 SV=2 - [ITPR2_HUMAN]	21.66	0.26	1	1	1	1	0.144815	1		0.154684	1		0.138236	1		1.22845	1		0.845904	1		2701	307.867	6.43018
E9PKE3	Heat shock cognate 71 kDa protein OS=Homo sapiens GN=HSPA8 PE=1 SV=1 - [E9PKE3_HUMAN]	6702.77	42.42	18	17	23	235	0.142994	156	59.5205	0.153406	156	60.1121	0.14061	147	53.4247	1.03581	156	10.1661	0.973792	156	7.18758	627	68.7632	5.51611
P38646	Stress-70 protein, mitochondrial OS=Homo sapiens GN=HSPA9 PE=1 SV=2 - [GRP75_HUMAN]	534.936	8.98	3	6	6	20	0.142904	20	74.8362	0.151673	20	72.0297	0.161071	17	44.844	1.11545	20	4.41717	0.920914	20	3.51706	679	73.6348	6.16357
P52597	Heterogeneous nuclear ribonucleoprotein F OS=Homo sapiens GN=HNRNPF PE=1 SV=3 - [HNRPF_HUMAN]	20.98	2.89	1	1	1	1	0.141311	1		0.145437	1		0.139946	1		1.08999	1		0.93782	1		415	45.6429	5.57959
P07237	Protein disulfide-isomerase OS=Homo sapiens GN=P4HB PE=1 SV=3 - [PDIA1_HUMAN]	1738.07	27.17	12	13	14	79	0.140377	77	87.9985	0.147673	77	82.4166	0.141427	76	96.0997	1.01514	76	6.58045	0.988963	77	4.35484	508	57.0807	4.86865
P06748	Nucleophosmin OS=Homo sapiens GN=NPM1 PE=1 SV=2 - [NPM_HUMAN]	150.921	5.44	2	2	2	7	0.139212	7	58.5203	0.141233	7	64.939	0.142277	7	49.4367	1.34386	7	1.92666	0.769285	7	2.20349	294	32.5548	4.77979
A0A087WTT1	Polyadenylate-binding protein 1 OS=Homo sapiens GN=PABPC1 PE=1 SV=1 - [A0A087WTT1_HUMAN]	1175.94	9.58	19	4	4	27	0.137642	27	49.4484	0.153467	27	49.2866	0.12547	27	45.6777	1.04704	27	4.93663	0.966332	27	3.53959	522	58.4988	9.26123
Q71DI3	Histone H3.2 OS=Homo sapiens GN=HIST2H3A PE=1 SV=3 - [H32_HUMAN]	632.883	41.91	11	4	4	36	0.137495	36	39.2006	0.147006	36	43.5336	0.129193	36	36.2542	1.03173	36	8.14672	0.976498	36	5.7172	136	15.3785	11.2681
J3QLE5	Small nuclear ribonucleoprotein-associated protein N (Fragment) OS=Homo sapiens GN=SNRPN PE=4 SV=1 - [J3QLE5_HUMAN]	215.68	4.73	4	1	1	11	0.130867	11	20.2403	0.142501	11	23.4674	0.124231	11	18.6534	0.9418	11	1.68793	1.0362	11	1.0092	169	17.5353	9.99365
P11021	78 kDa glucose-regulated protein OS=Homo sapiens GN=HSPA5 PE=1 SV=2 - [GRP78_HUMAN]	6764.61	40.06	3	23	26	248	0.128912	198	71.0818	0.13538	198	69.0306	0.129343	192	66.2816	1.00135	198	4.21567	0.996665	198	2.79067	654	72.2884	5.16064
C9JXB8	60S ribosomal protein L24 OS=Homo sapiens GN=RPL24 PE=1 SV=1 - [C9JXB8_HUMAN]	529.41	10.74	3	1	1	11	0.127681	11	14.3381	0.147112	11	28.7958	0.113298	11	17.6858	1.34264	11	1.47958	0.7701	11	1.73116	121	14.3598	11.312
P10412	Histone H1.4 OS=Homo sapiens GN=HIST1H1E PE=1 SV=2 - [H14_HUMAN]	362.161	15.98	6	4	4	14	0.126486	14	41.7977	0.138838	14	31.9568	0.122985	13	36.2616	1.12902	14	3.48422	0.911912	14	2.87166	219	21.852	11.0337
Q13029	PR domain zinc finger protein 2 OS=Homo sapiens GN=PRDM2 PE=1 SV=3 - [PRDM2_HUMAN]	50.62	0.58	1	1	1	3	0.11809	3	60.0242	0.122856	3	58.6012	0.11574	3	59.4433	1.39613	3	0.295392	0.734586	3	0.371862	1718	188.797	7.31299
P23142	Fibulin-1 OS=Homo sapiens GN=FBLN1 PE=1 SV=4 - [FBLN1_HUMAN]	169.61	1.42	2	1	1	6	0.116968	6	33.2326	0.1225	6	25.0326	0.113892	6	27.3505	1.12144	6	5.69797	0.916714	6	4.54397	703	77.1624	5.22412
Q9P2G1	Ankyrin repeat and IBR domain-containing protein 1 OS=Homo sapiens GN=ANKIB1 PE=1 SV=3 - [AKIB1_HUMAN]	31.331	0.73	1	1	1	3	0.116369	2	4.91903	0.109792	2	2.67358	0.124165	2	11.1138	1.27616	3	1.62809	0.814229	3	1.67525	1089	121.924	5.10986
P62805	Histone H4 OS=Homo sapiens GN=HIST1H4A PE=1 SV=2 - [H4_HUMAN]	2160.66	58.25	1	7	7	78	0.115378	78	89.255	0.1218	78	87.6013	0.129816	73	86.4501	0.963646	78	5.54073	1.02169	78	3.42122	103	11.3604	11.356
P22626	Heterogeneous nuclear ribonucleoproteins A2/B1 OS=Homo sapiens GN=HNRNPA2B1 PE=1 SV=2 - [ROA2_HUMAN]	871.346	18.13	8	4	6	38	0.114733	35	47.4796	0.121836	35	48.3397	0.111035	34	43.7218	1.00081	35	6.05201	0.997025	35	3.89801	353	37.4067	8.95361
P26373	60S ribosomal protein L13 OS=Homo sapiens GN=RPL13 PE=1 SV=4 - [RL13_HUMAN]	222.406	14.22	2	4	4	18	0.114683	18	29.2565	0.12437	18	23.9455	0.106709	18	28.4452	1.33298	18	2.85809	0.776509	18	3.31272	211	24.2465	11.6489
G3V3R6	Galectin OS=Homo sapiens GN=LGALS3 PE=1 SV=1 - [G3V3R6_HUMAN]	69	3	2	1	1	4	0.11323	4	2.78938	0.121171	4	0.722115	0.109299	4	3.66061	0.961745	4	4.06853	1.02285	4	2.48675	233	24.0709	9.39307
B8ZZL8	10 kDa heat shock protein, mitochondrial OS=Homo sapiens GN=HSPE1 PE=1 SV=1 - [B8ZZL8_HUMAN]	590.235	24.75	4	3	3	39	0.111835	39	65.6694	0.119491	39	63.9341	0.111932	36	60.7856	1.07567	39	3.20248	0.94733	39	2.36883	101	10.6828	9.5835
E5RJB2	Brefeldin A-inhibited guanine nucleotide-exchange protein 1 (Fragment) OS=Homo sapiens GN=ARFGEF1 PE=4 SV=1 - [E5RJB2_HUMAN]	21.06	4.1	4	1	1	1	0.106488	1		0.126806	1		0.0896556	1		1.3282	1		0.779685	1		122	14.4134	9.56885
Q8NEG5	E3 ubiquitin-protein ligase ZSWIM2 OS=Homo sapiens GN=ZSWIM2 PE=1 SV=2 - [ZSWM2_HUMAN]	218.835	1.11	1	1	1	40	0.100066	31	54.1037	0.113435	31	47.7094	0.0907036	31	58.3801	0.996683	40	3.68414	0.999764	40	2.4349	633	72.6849	8.6167
P55268	Laminin subunit beta-2 OS=Homo sapiens GN=LAMB2 PE=1 SV=2 - [LAMB2_HUMAN]	1110.28	1.95	9	3	5	65	0.093363	31	119.682	0.0841837	31	79.7739	0.105152	29	109.732	1.16329	31	8.91328	0.889163	31	7.82794	1798	195.854	6.52197
Q13515	Phakinin OS=Homo sapiens GN=BFSP2 PE=1 SV=1 - [BFSP2_HUMAN]	25.1	1.93	1	1	1	1	0.0896839	1		0.0805067	1		0.0996504	1		0.984448	1		1.00789	1		415	45.8512	5.5542
H7BY36	RNA-binding protein EWS (Fragment) OS=Homo sapiens GN=EWSR1 PE=1 SV=1 - [H7BY36_HUMAN]	24.46	4.55	4	1	1	1	0.0862824	1		0.0789263	1		0.0945181	1		1.11295	1		0.922578	1		308	32.1604	9.81787
P35637	RNA-binding protein FUS OS=Homo sapiens GN=FUS PE=1 SV=1 - [FUS_HUMAN]	83.4233	6.27	4	2	2	3	0.0853048	3	9.29712	0.095793	3	22.7761	0.0795028	3	4.48225	1.31187	3	1.69552	0.790525	3	1.89066	526	53.3938	9.36377
H7C3N9	Leucine-rich repeat flightless-interacting protein 2 (Fragment) OS=Homo sapiens GN=LRRFIP2 PE=4 SV=1 - [H7C3N9_HUMAN]	60.86	6.04	2	1	1	4	0.0818908	4	28.8408	0.088734	4	23.1344	0.0770069	4	34.5021	1.44805	4	1.65631	0.700078	4	2.24683	182	21.0327	4.90674
C9JVQ0	Small nuclear ribonucleoprotein G OS=Homo sapiens GN=SNRPG PE=4 SV=1 - [C9JVQ0_HUMAN]	66.9499	12.5	3	2	2	6	0.0738532	4	22.2766	0.0814414	4	41.6205	0.0675859	4	3.43964	1.11109	4	4.14023	0.923799	4	3.17313	96	10.7927	9.87646
P14543	Nidogen-1 OS=Homo sapiens GN=NID1 PE=1 SV=3 - [NID1_HUMAN]	12608.1	5.05	7	6	6	432	0.0727799	377	151.041	0.0879185	362	130.955	0.0875694	322	134.473	1.17605	430	12.6646	0.880689	430	11.788	1247	136.291	5.2876
E9PM94	Glycosylphosphatidylinositol anchor attachment 1 protein OS=Homo sapiens GN=GPAA1 PE=4 SV=1 - [E9PM94_HUMAN]	318.769	8.16	6	1	1	29	0.0725393	23	120.877	0.0782578	23	66.5106	0.0695681	21	77.4537	1.03315	29	4.93533	0.975553	29	3.37297	98	10.8847	11.312
P08670	Vimentin OS=Homo sapiens GN=VIM PE=1 SV=4 - [VIME_HUMAN]	8760.11	42.92	50	22	23	306	0.071124	266	180.925	0.0777855	265	139.012	0.0911177	218	96.5725	1.01669	288	4.08679	0.98648	288	2.79639	466	53.6191	5.12256
Q5T4S7	E3 ubiquitin-protein ligase UBR4 OS=Homo sapiens GN=UBR4 PE=1 SV=1 - [UBR4_HUMAN]	88.8762	0.39	9	3	3	16	0.0693524	1		0.0596118	1		0.0794875	1		0.988458	1		1.00522	1		5183	573.476	6.03662
Q5T0N1	Tetratricopeptide repeat protein 18 OS=Homo sapiens GN=TTC18 PE=2 SV=3 - [TTC18_HUMAN]	72.9027	0.45	1	1	1	12	0.067856	12	50.7256	0.0675034	12	68.5155	0.0702699	10	35.409	1.12574	12	3.68112	0.914064	12	3.01446	1121	125.641	5.80811
X6RA30	Cell division cycle protein 123 homolog OS=Homo sapiens GN=CDC123 PE=1 SV=1 - [X6RA30_HUMAN]	38.0577	2.03	2	1	1	9	0.062671	9	11.6261	0.075962	9	13.2535	0.0539071	9	17.967	1.022	9	2.50992	0.982956	9	1.7574	295	33.8696	4.64014
O60814	Histone H2B type 1-K OS=Homo sapiens GN=HIST1H2BK PE=1 SV=3 - [H2B1K_HUMAN]	8704.02	46.03	18	7	7	482	0.0618819	481	81.4663	0.066917	477	74.748	0.0621608	441	72.2604	1.05426	482	4.56755	0.961542	482	3.3067	126	13.8816	10.3159
P07942	Laminin subunit beta-1 OS=Homo sapiens GN=LAMB1 PE=1 SV=2 - [LAMB1_HUMAN]	37520.5	26.48	19	42	44	1463	0.0613426	1074	233.47	0.0673172	1063	155.247	0.0803555	857	134.733	0.98187	1345	5.92563	1.0096	1345	3.82896	1786	197.909	4.94482
P84090	Enhancer of rudimentary homolog OS=Homo sapiens GN=ERH PE=1 SV=1 - [ERH_HUMAN]	55.47	10.58	1	1	1	3	0.0569396	3	5.86867	0.0632884	3	12.7605	0.0525871	3	1.41939	1.07409	3	0.218178	0.948378	3	0.163827	104	12.251	5.92236
P11047	Laminin subunit gamma-1 OS=Homo sapiens GN=LAMC1 PE=1 SV=3 - [LAMC1_HUMAN]	37998.2	23.62	17	38	38	1251	0.0556877	929	203.283	0.0659029	910	173.198	0.0705611	748	151.341	0.971727	1147	7.25853	1.01672	1149	4.49399	1609	177.489	5.12256
A0A087WUW5	Polypyrimidine tract-binding protein 1 (Fragment) OS=Homo sapiens GN=PTBP1 PE=1 SV=1 - [A0A087WUW5_HUMAN]	48.92	12.2	4	1	1	1	0.0460886	1		0.0514017	1		0.042	1		1.06314	1		0.955647	1		82	9.12672	9.99365
P25391	Laminin subunit alpha-1 OS=Homo sapiens GN=LAMA1 PE=1 SV=2 - [LAMA1_HUMAN]	19054.1	6.31	7	23	26	898	0.0454166	719	242.993	0.0583692	700	187.219	0.0668804	555	157.863	0.99207	865	7.14402	1.00283	865	4.75355	3075	336.867	6.354
P50914	60S ribosomal protein L14 OS=Homo sapiens GN=RPL14 PE=1 SV=4 - [RL14_HUMAN]	95.0437	10.7	15	2	3	18	0.0358505	14	85.8296	0.0678561	14	65.9956	0.0741682	8	113.989	1.41056	14	3.04861	0.725001	14	4.03893	215	23.417	10.9312
K7EIH0	Ubiquitin carboxyl-terminal hydrolase 36 (Fragment) OS=Homo sapiens GN=USP36 PE=4 SV=1 - [K7EIH0_HUMAN]	39.6813	8.91	1	1	1	7	0.0327561	6	20.2409	0.036943	5	20.0564	0.0271269	6	51.5449	0.979935	7	4.29987	1.01088	7	2.70187	101	12.0052	9.87646
Q14527	Helicase-like transcription factor OS=Homo sapiens GN=HLTF PE=1 SV=2 - [HLTF_HUMAN]	74.4358	0.69	1	1	1	14	0.0277083	14	26.0107	0.0492187	14	41.6245	0.0304486	10	77.0042	1.01178	14	3.46158	0.989742	14	2.34838	1009	113.857	8.60205
C9JR48	Zinc finger protein 69 (Fragment) OS=Homo sapiens GN=ZNF69 PE=4 SV=1 - [C9JR48_HUMAN]	51.3682	3.9	22	1	2	7	0.0263001	4	106.162	0.0353305	4	20.308	0.0655082	2	39.9561	1.00129	5	0.91034	0.996706	5	0.604018	154	17.9775	5.96045
Q15149	Plectin OS=Homo sapiens GN=PLEC PE=1 SV=3 - [PLEC_HUMAN]	40.936	0.49	1	3	3	12	0.0261503	8	130.01	0.0328577	8	82.4784	0.0413213	6	263.158	0.936745	11	4.51145	1.03955	11	2.63373	4684	531.466	5.96045
R4GNB4	Platelet receptor Gi24 (Fragment) OS=Homo sapiens GN=C10orf54 PE=1 SV=1 - [R4GNB4_HUMAN]	1420.66	4.29	2	1	1	145	0.0196356	53	143.277	0.0307282	53	96.8038	0.0282741	29	135.533	1.01509	144	3.94302	0.987603	145	2.686	140	14.9418	5.41455
Q5TCQ3	Putative homeodomain transcription factor 1 OS=Homo sapiens GN=PHTF1 PE=4 SV=1 - [Q5TCQ3_HUMAN]	23.1253	0.85	3	1	1	5	0.0173526	5	4.54568	0.0273023	5	38.502	0.017323	3	54.5111	1.00504	5	2.61468	0.994219	5	1.729	709	80.8852	9.46631
K7EQZ0	Protein phosphatase Slingshot homolog 2 OS=Homo sapiens GN=SSH2 PE=4 SV=1 - [K7EQZ0_HUMAN]	172.19	16.67	5	1	1	10	0.0137518	5	8.32154	0.0289832	5	8.32154				1.0957	10	4.78881	0.933973	10	3.70908	42	4.4704	11.5464
Q6ZUB1	Spermatogenesis-associated protein 31E1 OS=Homo sapiens GN=SPATA31E1 PE=2 SV=2 - [S31E1_HUMAN]	31.0181	0.48	1	1	1	5	0.01	2	44.268	0.0155789	2	44.268				0.950262	5	9.47578	1.03058	5	5.50744	1445	157.037	9.1001
P01619	Ig kappa chain V-III region B6 OS=Homo sapiens PE=1 SV=1 - [KV301_HUMAN]	2190.11	23.15	2	1	3	80																									108	11.6278	9.24658
P01772	Ig heavy chain V-III region KOL OS=Homo sapiens PE=1 SV=1 - [HV311_HUMAN]	1490.77	16.67	1	1	2	24																									126	13.7095	5.87158
A0A075B6S3	Protein IGKV2-30 (Fragment) OS=Homo sapiens GN=IGKV2-30 PE=4 SV=1 - [A0A075B6S3_HUMAN]	1238.07	15	11	1	2	38																									120	13.1766	8.51416
F5H6T1	ARP2 actin-related protein 2 homolog (Yeast), isoform CRA_d OS=Homo sapiens GN=ACTR2 PE=1 SV=2 - [F5H6T1_HUMAN]	354.184	3.24	10	1	2	47																									339	38.8172	6.26514
F8WAM1	Ubiquinol-cytochrome-c reductase complex assembly factor 1 OS=Homo sapiens GN=UQCC1 PE=4 SV=1 - [F8WAM1_HUMAN]	330.082	22.73	17	1	1	30																									22	2.39109	6.0874
A8MPS7	UPF0249 protein ydjC homolog OS=Homo sapiens GN=YDJC PE=1 SV=1 - [YDJC_HUMAN]	224.236	1.55	5	1	1	48																									323	34.4444	6.39209
Q6ISU1	Pre T-cell antigen receptor alpha OS=Homo sapiens GN=PTCRA PE=1 SV=1 - [PTCRA_HUMAN]	75.63	1.78	9	1	1	8																									281	29.2468	7.03467
Q13156	Replication protein A 30 kDa subunit OS=Homo sapiens GN=RPA4 PE=1 SV=2 - [RFA4_HUMAN]	68.4671	2.3	1	1	1	11																									261	28.8497	6.52197
P51531	Probable global transcription activator SNF2L2 OS=Homo sapiens GN=SMARCA2 PE=1 SV=2 - [SMCA2_HUMAN]	50.5101	0.63	14	1	2	6																									1590	181.166	7.1958
Q4AC99	Probable inactive 1-aminocyclopropane-1-carboxylate synthase-like protein 2 OS=Homo sapiens GN=ACCSL PE=2 SV=3 - [1A1L2_HUMAN]	47.6523	0.88	2	1	1	10																									568	65.207	6.49365
O95631	Netrin-1 OS=Homo sapiens GN=NTN1 PE=1 SV=2 - [NET1_HUMAN]	43.7462	9.6	1	1	2	12																									604	67.704	8.76318
M0R362	AarF domain-containing protein kinase 4 (Fragment) OS=Homo sapiens GN=ADCK4 PE=4 SV=1 - [M0R362_HUMAN]	32.2711	6.85	21	1	1	2																									73	7.33869	9.18799
R4GN99	Peptidyl-prolyl cis-trans isomerase OS=Homo sapiens GN=PPIF PE=1 SV=1 - [R4GN99_HUMAN]	29.2358	8.28	6	1	2	3																									145	15.3408	9.24658
C9JS61	Ankyrin repeat and zinc finger domain-containing protein 1 (Fragment) OS=Homo sapiens GN=ANKZF1 PE=1 SV=1 - [C9JS61_HUMAN]	28.0929	4.35	3	1	1	4																			0.982777	4	2.04794	1.00899	4	1.29721	115	13.5045	5.8208
Q96L93	Kinesin-like protein KIF16B OS=Homo sapiens GN=KIF16B PE=1 SV=2 - [KI16B_HUMAN]	26.9	0.46	1	1	1	1																									1317	151.918	6.16357
H7BZ97	Integrin alpha-6 heavy chain (Fragment) OS=Homo sapiens GN=ITGA6 PE=1 SV=1 - [H7BZ97_HUMAN]	26.4291	4.26	19	1	2	4																									258	29.7206	9.0415
M0R2J7	FCH domain only protein 1 (Fragment) OS=Homo sapiens GN=FCHO1 PE=4 SV=1 - [M0R2J7_HUMAN]	24.83	6.19	17	1	1	1																									97	11.0997	8.1626
V9GYY9	Uncharacterized protein (Fragment) OS=Homo sapiens PE=4 SV=1 - [V9GYY9_HUMAN]	21.56	9.38	5	1	1	1																									64	7.55164	5.41455
Q9Y6X9	MORC family CW-type zinc finger protein 2 OS=Homo sapiens GN=MORC2 PE=1 SV=2 - [MORC2_HUMAN]	21.22	0.58	1	1	1	1																			0.909235	1		1.05782	1		1032	117.75	8.38232

## Sheet: Sheet2
Click to get gene list for a category:														ObaGel vs Matrigel Proteome Depleted by 2 fold or more
	binding (GO:0005488)
	catalytic activity (GO:0003824)
	molecular function regulator (GO:0098772)
	molecular transducer activity (GO:0060089)
	structural molecule activity (GO:0005198)
	transcription regulator activity (GO:0140110)
	translation regulator activity (GO:0045182)
	transporter activity (GO:0005215)
Biological Process
Click to get gene list for a category:
	biological adhesion (GO:0022610)
	biological regulation (GO:0065007)
	cellular component organization or biogenesis (GO:0071840)
	cellular process (GO:0009987)
	developmental process (GO:0032502)
	immune system process (GO:0002376)
	localization (GO:0051179)
	locomotion (GO:0040011)
	metabolic process (GO:0008152)
	multicellular organismal process (GO:0032501)
	response to stimulus (GO:0050896)
	signaling (GO:0023052)
Cellular Component
Click to get gene list for a category:
	cell junction (GO:0030054)
	cell part (GO:0044464)
	cell (GO:0005623)
	extracellular region part (GO:0044421)
	extracellular region (GO:0005576)
	membrane part (GO:0044425)
	membrane (GO:0016020)
	membrane-enclosed lumen (GO:0031974)
	organelle part (GO:0044422)
	organelle (GO:0043226)
	protein-containing complex (GO:0032991)
	supramolecular complex (GO:0099080)
Protein Class
Click to get gene list for a category:
	calcium-binding protein (PC00060)
	cell junction protein (PC00070)
	chaperone (PC00072)
	chromatin/chromatin-binding, or -regulatory protein (PC00077)
	cytoskeletal protein (PC00085)
	defense/immunity protein (PC00090)
	extracellular matrix protein (PC00102)
	gene-specific transcriptional regulator (PC00264)
	membrane traffic protein (PC00150)
	metabolite interconversion enzyme (PC00262)
	nucleic acid binding protein (PC00171)
	protein modifying enzyme (PC00260)
	protein-binding activity modulator (PC00095)
	scaffold/adaptor protein (PC00226)
	translational protein (PC00263)
	transporter (PC00227)
Pathway
Click to get gene list for a category:
	5HT2 type receptor mediated signaling pathway (P04374)
	ATP synthesis (P02721)
	Alzheimer disease-amyloid secretase pathway (P00003)
	Alzheimer disease-presenilin pathway (P00004)
	Aminobutyrate degradation (P02726)
	Angiotensin II-stimulated signaling through G proteins and beta-arrestin (P05911)
	Apoptosis signaling pathway (P00006)
	Axon guidance mediated by Slit/Robo (P00008)
	Axon guidance mediated by netrin (P00009)
	Axon guidance mediated by semaphorins (P00007)
	B cell activation (P00010)
	Blood coagulation (P00011)
	CCKR signaling map (P06959)
	Cadherin signaling pathway (P00012)
	Cell cycle (P00013)
	Cytoskeletal regulation by Rho GTPase (P00016)
	DNA replication (P00017)
	De novo purine biosynthesis (P02738)
	De novo pyrimidine deoxyribonucleotide biosynthesis (P02739)
	De novo pyrimidine ribonucleotides biosythesis (P02740)
	EGF receptor signaling pathway (P00018)
	Endothelin signaling pathway (P00019)
	FAS signaling pathway (P00020)
	FGF signaling pathway (P00021)
	Fructose galactose metabolism (P02744)
	Gamma-aminobutyric acid synthesis (P04384)
	Glycolysis (P00024)
	Gonadotropin-releasing hormone receptor pathway (P06664)
	Heterotrimeric G-protein signaling pathway-Gq alpha and Go alpha mediated pathway (P00027)
	Histamine H1 receptor mediated signaling pathway (P04385)
	Huntington disease (P00029)
	Hypoxia response via HIF activation (P00030)
	Inflammation mediated by chemokine and cytokine signaling pathway (P00031)
	Integrin signalling pathway (P00034)
	Muscarinic acetylcholine receptor 1 and 3 signaling pathway (P00042)
	Nicotinic acetylcholine receptor signaling pathway (P00044)
	Oxidative stress response (P00046)
	Oxytocin receptor mediated signaling pathway (P04391)
	PDGF signaling pathway (P00047)
	Parkinson disease (P00049)
	Pyrimidine Metabolism (P02771)
	Pyruvate metabolism (P02772)
	Ras Pathway (P04393)
	Salvage pyrimidine ribonucleotides (P02775)
	T cell activation (P00053)
	TGF-beta signaling pathway (P00052)
	Thyrotropin-releasing hormone receptor signaling pathway (P04394)
	Ubiquitin proteasome pathway (P00060)
	Wnt signaling pathway (P00057)
	p38 MAPK pathway (P05918)

## Sheet: Sheet3
														ObaGel vs Matrigel 2-fold Enriched or More
Molecular Function
Click to get gene list for a category:
	binding (GO:0005488)
	catalytic activity (GO:0003824)
	molecular function regulator (GO:0098772)
	molecular transducer activity (GO:0060089)
	transporter activity (GO:0005215)
Click to get gene list for a category:
	biological regulation (GO:0065007)
	cellular component organization or biogenesis (GO:0071840)
	cellular process (GO:0009987)
	developmental process (GO:0032502)
	growth (GO:0040007)
	immune system process (GO:0002376)
	localization (GO:0051179)
	locomotion (GO:0040011)
	metabolic process (GO:0008152)
	multi-organism process (GO:0051704)
	multicellular organismal process (GO:0032501)
	reproduction (GO:0000003)
	reproductive process (GO:0022414)
	response to stimulus (GO:0050896)
	signaling (GO:0023052)
Cell Component
Click to get gene list for a category:
	cell junction (GO:0030054)
	cell part (GO:0044464)
	cell (GO:0005623)
	extracellular region part (GO:0044421)
	extracellular region (GO:0005576)
	membrane part (GO:0044425)
	membrane (GO:0016020)
	membrane-enclosed lumen (GO:0031974)
	organelle part (GO:0044422)
	organelle (GO:0043226)
	protein-containing complex (GO:0032991)
	supramolecular complex (GO:0099080)
Protein Class
lick to get gene list for a category:
	cell adhesion molecule (PC00069)
	cytoskeletal protein (PC00085)
	defense/immunity protein (PC00090)
	intercellular signal molecule (PC00207)
	metabolite interconversion enzyme (PC00262)
	nucleic acid binding protein (PC00171)
	protein modifying enzyme (PC00260)
	protein-binding activity modulator (PC00095)
	scaffold/adaptor protein (PC00226)
	transfer/carrier protein (PC00219)
Pathways
Click to get gene list for a category:
	Angiotensin II-stimulated signaling through G proteins and beta-arrestin (P05911)
	Blood coagulation (P00011)
	CCKR signaling map (P06959)
	Cytoskeletal regulation by Rho GTPase (P00016)
	Endothelin signaling pathway (P00019)
	GABA-B receptor II signaling (P05731)
	Gonadotropin-releasing hormone receptor pathway (P06664)
	Heterotrimeric G-protein signaling pathway-Gi alpha and Gs alpha mediated pathway (P00026)
	Huntington disease (P00029)
	Inflammation mediated by chemokine and cytokine signaling pathway (P00031)
	Integrin signalling pathway (P00034)
	Plasminogen activating cascade (P00050)
	Wnt signaling pathway (P00057)
	p53 pathway feedback loops 2 (P04398)
	p53 pathway (P00059)
